# Supplementary material for: Genome-wide identification of copy number variation using high-density single-nucleotide polymorphism array in Japanese Black cattle
Source: BMC Genet. 2016 Jan 25;17:26. doi: 10.1186/s12863-016-0335-z (PMC4727303; doi:10.1186/s12863-016-0335-z)
Supplement: Additional file 1: Table S1. — Characterization of cattle autosomal CNVRs based on previously published studies. Table S2 – Detailed features of 861 autosomal CNVRs identified in this study. Table S3 – Comparison of CNVRs detected in this study with the results from three other CNV studies using the Illumina BovineHD BeadChip Array. Table S4 – Comparison of CNVRs detected in this study with structural variants deposited in the DGVa. Table S5 – Detailed features of Ensembl genes in CNVRs. Table S6 – PANTHER pathway analysis of genes in CNVRs in this study. Table S7 – The corresponding MGI gene to Bovine Ensembl gene in CNVRs. Table S8 – Detailed phenotypic description of mouse orthologous genes for Bovine Ensembl genes in CNVRs. Table S9 – Detailed features of excluded centromeric and telemeric regions in this study. Table S10 – Detailed features of excluded immunoglobulin regions in this study. Table S11 – Primers and probes for CNVR validation. Table S12 – Primers and probes for the basic transcriptional factor 3. (XLSX 686 kb) [file 12863_2016_335_MOESM1_ESM.xlsx]

## Sheet: Table S1
Table S1: Characterization of cattle autosomal CNVRs based on different studies
CNV detection platforms	studies	Mean size of CNVR (kb)	Min size of CNVR (kb)	Max size of CNVR (Mb)	Total length of CNVR (Mb)	Number of CNVR	Number of Animals	Number of breed	SNPs window	CNV detection software
SNP-based Studies (Bovine50K BeadChip Array1)	Bae et al. [2]	171.49	32.57	1	63.11	368	265	1	( >25,350bp)	PenCNV
	Hou et al. [3]	204.97	9.86	5.6	139.79	682	521	22	3	PenCNV
	Hou et al. [4]	174.88	25.8	1.4	141.8	811	472	1	3	PenCNV
	Jiang et al. [6]	235.46	25.8	1.3	23.78	101	912	1	3	PenCNV
	Cicconardi et al. [7]	1240	53.6	10.5	498	402	2654	5	(>53.644bp)	PenCNV, QuantiSNP
SNP-based Studies (BovineHD BeadChip Array2)	Hou et al. [5] 3	42.73	1.03	4.3	146.9	3438	674	27	3	PennCNV
	Jiang et al. [8] 3	96.23	10.76	2.8	34.45	358	96	1	10	PennCNV
	Zhang et al. [9] 3	35.9	1.5	0.44	13.3	365	6	1	3	PennCNV
	Sasaki et al. [this study] 3	50.7	1.1	1.4	43.65	861	1481	1	3 (5, 10, 15)	PennCNV
CGH-based Studies	Fadista et al. [10]	62.05	1.7	2	15.76	254	20	5
	Liu et al. [11]	153.75	18	1.3	25.06	163	90	17
NGS-based Studies	Zhan et al. [12] 3	6.98	129.97	0.01	3.63	520	1	1
	Stothard et al. [13]	4.16	28.03	0.03	3.29	790	2	2
	Bickhart et al. [14]	42.89	510.94	0.054	47.99	1119	5	4
	Choi et al. [15] 3	15-8.4	6.7-3.6	82-53	13-3.5	869-413	3	3
1 Bovine50K BeadChip Array contains 51,582 SNPs on autosomes.
2 BovineHD BeadChip Array contains 735,293 SNPs on autosomes.
3 Positions are based on the UMD3.1 assembly of the bovine genome, others based on the Btau4.0 bovine genome assembly.

## Sheet: Table S2
Table S2: Detailed features of CNVRs on autosomes identified in this study
CNVR_ID	CNVR_type	chr	start	end	CNVR_length	SNP windows 1	Number of samples/1481 samples	Frequency (%) 2	Ensembl gene_ID	CNVR contains exon(s)	BovineHD studies 3	DGVa
CNVR_1	loss	1	7896305	7906300	9995	*	2	0.134953
CNVR_2	loss	1	9914773	9917417	2644	**	6	0.404858	ENSBTAG00000017753
CNVR_3	loss	1	11763666	11767713	4047	*	2	0.134953			Hou_CNV_17
CNVR_4	both	1	12835256	12872399	37143	****	331	22.3347			Hou_CNV_19
CNVR_5	both	1	12872399	12889396	16997	****	6	0.404858			Hou_CNV_19
CNVR_6	loss	1	13265113	13284036	18923	**	10	0.674764
CNVR_8	loss	1	23233384	23242904	9520	*	26	1.75439			Hou_CNV_45	nssv1379435;nssv1379677;nsv809845
CNVR_9	loss	1	27453129	27505701	52572	****	2	0.134953			Jiang_CNV_9;Hou_CNV_56	nssv1383151;nsv810740
CNVR_10	loss	1	32134740	32142914	8174	*	4	0.269906			Hou_CNV_68
CNVR_11	loss	1	32340451	32357315	16864	*	10	0.674764				nssv1380624;nsv809878;nssv1378585
CNVR_12	loss	1	35803262	35812530	9268	*	3	0.202429
CNVR_13	loss	1	39619728	39625351	5623	*	2	0.134953				nssv1379406;nsv809967
CNVR_14	loss	1	40026506	40046985	20479	**	2	0.134953			Hou_CNV_92	nssv1380164;nsv809978;nssv1378444
CNVR_15	loss	1	40962307	40967217	4910	*	6	0.404858	ENSBTAG00000044111		Hou_CNV_92	nssv1378544;nssv1378614;nssv1381047;nssv1380164;nsv809978
CNVR_16	both	1	41048488	41064722	16234	*	2	0.134953	ENSBTAG00000044111		Hou_CNV_92	nssv1380164;nsv809978
CNVR_17	loss	1	42119177	42133194	14017	****	7	0.472335	ENSBTAG00000027113		Jiang_CNV_13;Hou_CNV_93
CNVR_18	loss	1	42253560	42266979	13419	**	4	0.269906			Hou_CNV_94	nssv1379947;nssv1379996;nssv1380004;nssv1380010;nssv1380049;nssv1380469;nssv1381546;nsv809989
CNVR_19	loss	1	48507246	48529650	22404	**	2	0.134953			Jiang_CNV_14	nsv810033;nssv1380156
CNVR_20	loss	1	52119241	52122517	3276	*	17	1.1471			Jiang_CNV_15;Hou_CNV_113
CNVR_21	loss	1	56107515	56116361	8846	*	4	0.269906
CNVR_22	gain	1	62165206	62171526	6320	*	2	0.134953	ENSBTAG00000040393	exon	Hou_CNV_122
CNVR_23	gain	1	64404930	64410528	5598	*	2	0.134953	ENSBTAG00000045704		Hou_CNV_124
CNVR_24	both	1	70764397	70772172	7775	*	5	0.337382	ENSBTAG00000044172	exon	Hou_CNV_130
CNVR_25	gain	1	73129524	73239166	109642	****	11	Multiple	ENSBTAG00000044535	exon	Hou_CNV_132
CNVR_26	loss	1	75987278	76016310	29032	*	57	3.84615			Hou_CNV_134
CNVR_27	loss	1	77469795	77506177	36382	****	116	7.82726	ENSBTAG00000006494	exon
CNVR_29	both	1	87783275	87800153	16878	**	2	0.134953	ENSBTAG00000013219	exon	Hou_CNV_145
CNVR_30	loss	1	91738623	91750077	11454	*	7	0.472335
CNVR_31	both	1	93716184	93819471	103287	***	587	39.6086			Jiang_CNV_18;Hou_CNV_156;Zhang_CNV_56
CNVR_32	both	1	93949896	93961196	11300	*	3	0.202429			Hou_CNV_157;Zhang_CNV_293	nssv1382985;nsv810753
CNVR_33	loss	1	94394971	94397645	2674	**	2	0.134953
CNVR_34	loss	1	95378415	95382456	4041	*	3	0.202429			Hou_CNV_158
CNVR_35	gain	1	95875992	95879401	3409	*	5	0.337382
CNVR_36	gain	1	100479292	100490085	10793	*	2	0.134953	ENSBTAG00000012708	exon
CNVR_37	loss	1	103084221	103135856	51635	**	2	0.134953	ENSBTAG00000006975	exon	Jiang_CNV_19;Hou_CNV_171
CNVR_38	loss	1	103202132	103275245	73113	****	2	0.134953	ENSBTAG00000044737;ENSBTAG00000006975	exon	Hou_CNV_173
CNVR_39	loss	1	104647647	104715751	68104	*	2	0.134953
CNVR_40	loss	1	105042452	105137775	95323	**	8	0.539811			Hou_CNV_179
CNVR_41	loss	1	113011015	113028797	17782	**	2	0.134953	ENSBTAG00000008307
CNVR_42	gain	1	113220450	113241062	20612	**	32	2.15924			Hou_CNV_193
CNVR_43	loss	1	121997717	122024629	26912	**	2	0.134953				nsv810278;nssv1382215;nsv810627
CNVR_44	gain	1	124118724	124164684	45960	****	3	0.202429			Hou_CNV_200;Jiang_CNV_20	nssv1381917;nssv1381948;nssv1382037;nsv810289;nssv1381926;nssv1380863;nssv1380913
CNVR_45	both	1	124368394	124420643	52249	**	257	17.3414			Hou_CNV_200	nssv1381927;nssv1381917;nssv1381948;nssv1382037;nsv810289
CNVR_46	loss	1	125336304	125437975	101671	****	2	0.134953
CNVR_47	loss	1	140474441	140483441	9000	**	39	2.63158	ENSBTAG00000011626		Hou_CNV_215
CNVR_48	gain	1	140578655	140582190	3535	*	7	0.472335			Hou_CNV_216
CNVR_49	both	1	144782262	144793781	11519	**	2	0.134953	ENSBTAG00000000160	exon
CNVR_50	loss	2	116567	136345	19778	*	2	0.134953			Hou_CNV_234;Zhang_CNV_8
CNVR_51	loss	2	3326509	3349760	23251	**	17	1.1471
CNVR_52	loss	2	9186124	9199014	12890	*	10	0.674764			Hou_CNV_246
CNVR_53	loss	2	10780701	10805827	25126	**	13	0.877193			Hou_CNV_249
CNVR_54	both	2	32242081	32266380	24299	***	2	0.134953				nssv1382447;nsv810738
CNVR_55	loss	2	33418453	33534898	116445	****	58	Multiple
CNVR_57	loss	2	45567633	45591707	24074	***	10	0.674764			Hou_CNV_286
CNVR_58	loss	2	46471184	46485436	14252	**	54	3.64372			Hou_CNV_287
CNVR_59	both	2	46595880	46605647	9767	*	2	0.134953
CNVR_60	loss	2	49327887	49337028	9141	*	2	0.134953			Hou_CNV_291
CNVR_61	loss	2	50300666	50327795	27129	**	115	7.75978			Hou_CNV_293
CNVR_62	loss	2	56690495	56744828	54333	****	9	0.607287	ENSBTAG00000024632	exon
CNVR_63	gain	2	60983934	60990142	6208	*	5	0.337382
CNVR_64	gain	2	61044450	61062131	17681	****	46	3.10391			Hou_CNV_306
CNVR_65	gain	2	63864966	64072254	207288	****	165	Multiple			Hou_CNV_309;Zhang_CNV_274	nssv1378518;nssv1378793;nsv810494;nssv1184638;nsv616095;nssv1378503;nssv1378700;nssv1378784;nssv1379765;nssv1381338;nssv1381555
CNVR_67	gain	2	70156006	70163882	7876	*	4	0.269906			Hou_CNV_320
CNVR_68	gain	2	73280445	73316881	36436	****	9	0.607287
CNVR_69	loss	2	75457980	75475758	17778	**	17	1.1471			Hou_CNV_325;Hou_CNV_326
CNVR_70	gain	2	78541457	78545093	3636	*	32	2.15924			Hou_CNV_336	nsv810499;nssv1379271
CNVR_71	gain	2	81837174	81866621	29447	**	4	0.269906			Jiang_CNV_28;Hou_CNV_341	nsv810772;nssv1378447;nsv810500;nssv1381262;nssv1382795;nssv1382949;nssv1383090
CNVR_72	loss	2	82345208	82349856	4648	*	3	0.202429			Jiang_CNV_29
CNVR_73	loss	2	82965845	83030914	65069	****	10	0.674764			Jiang_CNV_30;Hou_CNV_344
CNVR_74	gain	2	89562194	89598885	36691	**	132	8.90688	ENSBTAG00000009725	exon	Hou_CNV_350	nssv1456426;nsv836002
CNVR_75	gain	2	98478679	98490521	11842	**	54	3.64372			Hou_CNV_361;Jiang_CNV_31
CNVR_76	gain	2	99026482	99034078	7596	*	2	0.134953
CNVR_77	gain	2	101923853	101927960	4107	*	2	0.134953	ENSBTAG00000018549	exon
CNVR_78	loss	2	104519843	104537788	17945	**	2	0.134953	ENSBTAG00000013215
CNVR_79	gain	2	111367377	111393685	26308	**	2	0.134953
CNVR_80	loss	2	112864298	112870086	5788	**	2	0.134953			Jiang_CNV_33	nssv1378819;nssv1381983;nsv810505
CNVR_81	loss	2	115322601	115354397	31796	****	3	0.202429			Hou_CNV_379
CNVR_82	gain	2	119664594	119665706	1112	*	3	0.202429			Hou_CNV_384
CNVR_83	loss	2	119941802	119969724	27922	****	61	4.11606
CNVR_84	loss	2	124177025	124211492	34467	**	2	0.134953			Jiang_CNV_34;Hou_CNV_386	nssv1184619;nssv1461105;nsv616096
CNVR_85	loss	2	124330343	124384127	53784	*	12	0.809717			Jiang_CNV_35;Hou_CNV_389	nssv1383005;nsv810777
CNVR_86	loss	2	130197949	130204643	6694	*	42	2.83401			Hou_CNV_392
CNVR_87	loss	2	132245637	132267563	21926	**	23	1.55196	ENSBTAG00000040215
CNVR_88	gain	2	133959146	133985999	26853	***	5	0.337382	ENSBTAG00000026758	exon	Hou_CNV_399	nssv1379842;nsv810511
CNVR_89	loss	2	135571562	135597243	25681	***	2	0.134953	ENSBTAG00000000684	exon	Jiang_CNV_38;Hou_CNV_403
CNVR_90	both	2	136749793	136776410	26617	*	215	14.5074			Hou_CNV_406;Zhang_CNV_12	nssv1456243;nssv1457126;nssv1457930;nssv1458727;nssv1459526;nssv1460259;nssv1460999
CNVR_91	both	3	668712	760520	91808	****	15	1.01215	ENSBTAG00000020969;ENSBTAG00000045284;ENSBTAG00000045995	exon	Jiang_CNV_40;Hou_CNV_410
CNVR_92	loss	3	7957960	7966233	8273	**	11	0.74224			Hou_CNV_423	nssv1456571
CNVR_93	both	3	8635643	8682290	46647	*	16	1.07962	ENSBTAG00000027775	exon	Hou_CNV_426	nssv1461508;nsv616142;nsv835024;nssv1456582;nssv1460533;nssv1458346
CNVR_94	loss	3	8686608	8695423	8815	**	3	0.202429	ENSBTAG00000022937;ENSBTAG00000046236	exon		nssv1461508;nsv616142;nsv835024;nssv1456582;nssv1460533;nssv1458346
CNVR_96	gain	3	10956984	10967707	10723	*	5	0.337382
CNVR_97	both	3	13520344	13525345	5001	*	2	0.134953			Hou_CNV_438	nssv1456671;nsv834785
CNVR_98	both	3	15280868	15333979	53111	***	8	0.539811	ENSBTAG00000003954	exon	Hou_CNV_440
CNVR_99	gain	3	17071924	17118452	46528	*	7	0.472335	ENSBTAG00000033007	exon		nssv1456693;nssv1457615;nssv1458457;nssv1459207;nssv1460034;nsv835254
CNVR_100	gain	3	20964087	21071654	107567	***	19	1.28205	ENSBTAG00000022741	exon	Hou_CNV_443;Hou_CNV_444	nssv1461432;nsv616145;nssv1461768;nssv1456770;nssv1461539;nsv616144;nsv835881;nssv1456793;nssv1457704;nssv1458557;nssv1459307;nssv1460134;nssv1460733;nsv835753
CNVR_101	gain	3	21193631	21239099	45468	**	82	5.53306	ENSBTAG00000046081	exon	Hou_CNV_445	nssv1461526;nssv1457715;nssv1460145;nssv1458568;nssv1459318;nssv1460744;nssv1456804;nsv835631;nssv1456782;nssv1457693;nssv1458545;nssv1459296;nssv1460123;nssv1460722;nsv835290;nssv1461468;nssv1461432;nsv616145;nssv1461768
CNVR_102	gain	3	21239099	21313585	74486	*	2	0.134953	ENSBTAG00000045712;ENSBTAG00000044407	exon	Hou_CNV_446;Hou_CNV_445	nssv1461526;nssv1457715;nssv1460145;nssv1458568;nssv1459318;nssv1460744;nssv1456804;nsv835631;nssv1456782;nssv1457693;nssv1458545;nssv1459296;nssv1460123;nssv1460722;nsv835290;nssv1461468;nssv1461432;nsv616145;nssv1461768
CNVR_103	gain	3	23098959	23112143	13184	*	2	0.134953	ENSBTAG00000028036	exon	Hou_CNV_450	nsv810926;nsv616146;nsv809842;nssv1461063;nssv1461342;nssv1461478;nssv1184622;nssv1184678;nssv1184706;nssv1460940;nssv1461421;nssv1461635;nssv1461540;nssv1461714;nssv1378826;nssv1380853;nssv1381071;nssv1381087;nssv1381127;nssv1381470;nssv1381479;nssv1382298;nssv1382537;nssv1382754;nssv1382772;nssv1382852;nssv1382883;nssv1382888;nssv1383073;nssv1383076;nsv810780;nssv1380943;nssv1456837;nsv834968;n…
CNVR_104	loss	3	38491246	38497244	5998	*	18	1.21457			Hou_CNV_465
CNVR_105	gain	3	39624513	39666600	42087	*	3	0.202429				nssv1382828;nsv810783
CNVR_106	loss	3	40511241	40567792	56551	**	2	0.134953	ENSBTAG00000021217	exon	Jiang_CNV_46;Hou_CNV_471	nssv1379977;nsv809848
CNVR_107	loss	3	43515789	43521501	5712	*	2	0.134953	ENSBTAG00000006491	exon
CNVR_108	loss	3	47972502	47995276	22774	**	65	4.38596			Hou_CNV_486
CNVR_109	loss	3	49241891	49262005	20114	*	2	0.134953			Hou_CNV_487
CNVR_110	loss	3	50167465	50188620	21155	**	73	4.92578			Hou_CNV_491
CNVR_111	gain	3	52174323	52201317	26994	**	4	0.269906	ENSBTAG00000020856	exon	Hou_CNV_493
CNVR_112	loss	3	53625840	53628690	2850	*	14	0.944669
CNVR_113	gain	3	54251564	54253993	2429	**	8	0.539811	ENSBTAG00000015060	exon	Jiang_CNV_48;Hou_CNV_494;Zhang_CNV_35
CNVR_114	both	3	54346596	54624442	277846	****	124	Multiple	ENSBTAG00000038938;ENSBTAG00000038233;ENSBTAG00000025621;ENSBTAG00000037490;ENSBTAG00000037634;ENSBTAG00000043876	exon	Hou_CNV_496;Jiang_CNV_49;Zhang_CNV_36;Zhang_CNV_80;Zhang_CNV_148	nssv1380274;nssv1381025;nssv1381363;nssv1381377;nssv1381438;nsv809851;nssv1378797;nssv1378833;nssv1379217;nssv1380206;nssv1380337;nssv1380724;nssv1461473;nsv616147;nssv1378883;nssv1380071;nssv1378523;nssv1378739;nssv1378860;nssv1378875;nssv1379148;nssv1379228;nssv1379886;nssv1379939;nssv1379978;nssv1380325;nssv1380375;nssv1380504;nssv1380974;nssv1380997;nssv1381264;nssv1381333;nssv1381343;nssv138…
CNVR_115	gain	3	54739057	54822796	83739	****	5	0.337382	ENSBTAG00000031186;ENSBTAG00000024272	exon	Hou_CNV_496;Zhang_CNV_148	nssv1378848;nssv1378909;nssv1379212;nssv1379295;nssv1379303;nssv1379344;nssv1379720;nssv1379769;nssv1380157;nssv1380978;nsv834808;nssv1379843;nssv1457066;nsv835595;nssv1457859;nssv1457848;nssv1459462;nssv1460844;nssv1460855;nssv1459474;nssv1458678;nssv1458679;nssv1460234;nssv1460232;nssv1460235;nssv1380274;nssv1381025;nssv1381363;nssv1381377;nssv1381438;nsv809851;nssv1378797;nssv1378833;nssv13792…
CNVR_116	both	3	54963401	55017187	53786	*	9	0.607287			Hou_CNV_496;Zhang_CNV_36;Zhang_CNV_80	nssv1380274;nssv1381025;nssv1381363;nssv1381377;nssv1381438;nsv809851;nssv1378797;nssv1378833;nssv1379217;nssv1380206;nssv1380337;nssv1380724;nssv1461473;nsv616147;nssv1378883;nssv1380071;nssv1378523;nssv1378739;nssv1378860;nssv1378875;nssv1379148;nssv1379228;nssv1379886;nssv1379939;nssv1379978;nssv1380325;nssv1380375;nssv1380504;nssv1380974;nssv1380997;nssv1381264;nssv1381333;nssv1381343;nssv138…
CNVR_117	loss	3	68715091	68733631	18540	**	2	0.134953
CNVR_118	both	3	83626835	83663765	36930	**	3	0.202429	ENSBTAG00000019877;ENSBTAG00000020451	exon
CNVR_119	loss	3	97045586	97049900	4314	*	5	0.337382			Hou_CNV_547
CNVR_120	gain	3	99811044	99836774	25730	**	18	1.21457	ENSBTAG00000037890	exon	Hou_CNV_551	nssv1457877;nssv1458692;nssv1459492;nssv1460241;nssv1460895;nsv835065;nssv1456948;nssv1461761;nsv616149
CNVR_121	both	3	103336589	103340310	3721	*	3	0.202429	ENSBTAG00000021082	exon	Hou_CNV_555
CNVR_122	both	3	105711958	105720505	8547	**	157	10.5938	ENSBTAG00000001629		Hou_CNV_562;Zhang_CNV_38	nssv1382182;nsv811049
CNVR_123	loss	3	118071660	118098722	27062	**	3	0.202429	ENSBTAG00000017826;ENSBTAG00000010164	exon	Jiang_CNV_54
CNVR_124	gain	3	119695073	119700584	5511	*	2	0.134953	ENSBTAG00000046792	exon	Hou_CNV_568
CNVR_125	gain	3	119892764	119923307	30543	***	53	3.57625	ENSBTAG00000048084	exon	Hou_CNV_569
CNVR_126	gain	3	120504771	120566485	61714	****	3	0.202429	ENSBTAG00000011538	exon
CNVR_127	both	3	120633900	120706993	73093	***	5	0.337382	ENSBTAG00000005797;ENSBTAG00000012374;ENSBTAG00000005168	exon		nssv1382003;nsv809862
CNVR_128	gain	4	1062	207627	206565	****	74	Multiple			Hou_CNV_571;Hou_CNV_572
CNVR_129	both	4	762030	783481	21451	*	10	0.674764
CNVR_130	loss	4	1452623	1466636	14013	**	98	6.61269			Hou_CNV_581
CNVR_131	gain	4	2047105	2066285	19180	*	3	0.202429
CNVR_132	loss	4	2850589	2854097	3508	*	2	0.134953			Hou_CNV_588
CNVR_133	gain	4	3029348	3154432	125084	****	9	0.607287
CNVR_134	loss	4	3913942	3915686	1744	*	15	1.01215			Hou_CNV_591
CNVR_135	loss	4	4627256	4637943	10687	**	11	0.74224	ENSBTAG00000023806
CNVR_136	gain	4	6232064	6309037	76973	****	4	0.269906			Hou_CNV_595	nsv809864
CNVR_137	loss	4	7736057	7768281	32224	**	2	0.134953			Hou_CNV_599
CNVR_138	loss	4	9019782	9026721	6939	*	52	3.50877			Hou_CNV_601
CNVR_139	loss	4	10916225	10926798	10573	**	2	0.134953
CNVR_140	gain	4	14411395	14417887	6492	*	2	0.134953	ENSBTAG00000015925		Hou_CNV_605
CNVR_141	both	4	19985853	20010948	25095	***	9	0.607287			Hou_CNV_612
CNVR_142	both	4	28243455	28249822	6367	*	161	10.8637			Hou_CNV_621
CNVR_143	loss	4	29715191	29775772	60581	**	5	0.337382
CNVR_144	loss	4	30108120	30118615	10495	*	40	2.69906			Hou_CNV_625	nssv1379286;nsv809875
CNVR_145	both	4	36534661	36559727	25066	***	7	0.472335			Hou_CNV_635
CNVR_146	gain	4	38116172	38128783	12611	*	5	0.337382
CNVR_148	loss	4	45054839	45072215	17376	*	16	1.07962	ENSBTAG00000003658		Hou_CNV_652
CNVR_149	both	4	46420726	46526535	105809	****	3	0.202429	ENSBTAG00000009207	exon
CNVR_150	loss	4	47484110	47497878	13768	**	30	2.02429
CNVR_151	gain	4	47531838	47537722	5884	**	21	1.417			Hou_CNV_653
CNVR_152	gain	4	53764681	53826820	62139	****	3	0.202429	ENSBTAG00000021543	exon
CNVR_153	loss	4	54918207	55191612	273405	****	14	0.944669				nssv1379670;nsv809882
CNVR_154	loss	4	55557293	55564014	6721	*	5	0.337382
CNVR_155	loss	4	59824931	59868643	43712	**	55	3.7112			Hou_CNV_667
CNVR_156	gain	4	66017706	66027971	10265	**	7	0.472335			Hou_CNV_672
CNVR_157	loss	4	73368009	73383448	15439	**	19	1.28205	ENSBTAG00000046430;ENSBTAG00000032393	exon	Hou_CNV_680
CNVR_158	gain	4	75028395	75104623	76228	**	19	1.28205	ENSBTAG00000032166;ENSBTAG00000047435	exon	Hou_CNV_687;Zhang_CNV_94
CNVR_159	gain	4	83264063	83273349	9286	*	2	0.134953			Hou_CNV_692
CNVR_160	gain	4	83429553	83445914	16361	***	223	15.0472	ENSBTAG00000010300	exon	Jiang_CNV_61;Hou_CNV_693	nsv809887;nssv1380016;nssv1380576;nssv1457090;nssv1459508;nssv1457104;nssv1457906;nssv1458705;nssv1460913;nssv1379020;nssv1379856;nssv1379874;nssv1379894;nssv1380479;nssv1380854;nssv1380867;nssv1380916;nssv1381048;nssv1381225;nssv1381450
CNVR_161	gain	4	88445516	88460867	15351	**	35	2.36167
CNVR_162	gain	4	91059678	91074086	14408	**	13	0.877193
CNVR_163	loss	4	96770424	96817980	47556	*	2	0.134953	ENSBTAG00000014543		Hou_CNV_718	nssv1456524;nsv835646
CNVR_164	gain	4	99806123	99905388	99265	**	6	0.404858	ENSBTAG00000031548;ENSBTAG00000047605	exon	Hou_CNV_720	nssv1457909;nssv1456228;nssv1457108;nssv1458709;nssv1459510;nsv834956;nssv1460916;nssv1457109;nssv1457910;nsv835291
CNVR_165	gain	4	106055870	106110678	54808	****	191	Multiple	ENSBTAG00000020453;ENSBTAG00000024065	exon	Jiang_CNV_64;Hou_CNV_727;Zhang_CNV_16	nssv1461590;nsv616154;nssv1461270;nssv1456229;nssv1457912;nsv835900;nssv1458710;nssv1457111;nssv1459511
CNVR_166	gain	4	106115456	106142458	27002	****	160	10.7962	ENSBTAG00000046152	exon	Jiang_CNV_64;Hou_CNV_727;Zhang_CNV_17	nssv1461590;nsv616154;nssv1461270
CNVR_167	gain	4	106395416	106398878	3462	*	8	0.539811			Hou_CNV_728	nssv1461739;nsv616155;nssv1456230
CNVR_168	gain	4	106404042	106497211	93169	*	2	0.134953	ENSBTAG00000046793;ENSBTAG00000046660;ENSBTAG00000040281;ENSBTAG00000048016;ENSBTAG00000046433;ENSBTAG00000047072;ENSBTAG00000046164;ENSBTAG00000039956;ENSBTAG00000047722;ENSBTAG00000045978;ENSBTAG00000047562;ENSBTAG00000038385;ENSBTAG00000047725;ENSBTAG00000031232	exon	Hou_CNV_729;Hou_CNV_728	nssv1382400;nsv811068;nssv1457914;nsv835105;nssv1457112;nssv1458711;nssv1459512;nssv1460917;nssv1461393;nssv1461524;nssv1461147;nssv1461239;nssv1461520;nssv1460953;nssv1456231;nssv1457113;nssv1457915;nssv1458712;nssv1459514;nssv1460918;nsv835387;nssv1461739;nsv616155;nssv1456230
CNVR_169	both	4	106642849	106765834	122985	**	19	1.28205	ENSBTAG00000031216	exon	Hou_CNV_730	nssv1378876;nssv1378974;nssv1379031;nssv1379067;nssv1379131;nssv1379218;nssv1381790;nssv1381823;nssv1381882;nssv1382329;nssv1382610;nsv809898;nssv1456232;nssv1457114;nssv1457916;nssv1458713;nssv1459515;nssv1460919;nsv835925;nssv1461089;nsv616156;nssv1456233;nssv1457115;nssv1457917;nssv1458714;nssv1459516;nssv1460920;nsv834809;nssv1460965;nssv1461096;nssv1382400;nsv811068
CNVR_170	gain	4	108141346	108171759	30413	***	428	28.8799	ENSBTAG00000039005;ENSBTAG00000046910	exon	Jiang_CNV_66;Hou_CNV_736	nssv1378924;nssv1379109;nssv1379150;nssv1379194;nssv1379548;nssv1379575;nsv809899;nssv1382116;nssv1382773;nssv1382964;nsv810803;nsv811069
CNVR_171	both	4	108809767	108816146	6379	*	125	8.43455	ENSBTAG00000017676		Hou_CNV_739	nssv1379273;nsv809901
CNVR_172	gain	4	109085439	109098126	12687	**	6	0.404858			Hou_CNV_741
CNVR_173	gain	4	113657341	113745581	88240	****	15	1.01215	ENSBTAG00000014402;ENSBTAG00000009850	exon	Jiang_CNV_68;Hou_CNV_748;Zhang_CNV_319	nssv1457922;nssv1458720;nsv836015;nssv1461641;nsv616158;nssv1461128;nssv1461190;nssv1461720;nssv1184624;nssv1184722;nssv1461028;nssv1460991;nssv1461116;nssv1378821;nssv1379058;nssv1379151;nssv1379230;nssv1379253;nssv1379260;nssv1379360;nssv1379395;nssv1379480;nssv1379562;nssv1379632;nssv1379715;nssv1380269;nssv1380416;nssv1380562;nssv1380586;nssv1380685;nssv1380896;nssv1381766;nssv1381873;nssv138…
CNVR_174	gain	4	116988996	116992654	3658	*	2	0.134953
CNVR_175	loss	5	537658	543250	5592	**	2	0.134953			Hou_CNV_764
CNVR_176	loss	5	3360971	3389248	28277	**	14	0.944669			Hou_CNV_769	nssv1379868;nssv1379979;nssv1380998;nssv1381026;nsv809905;nssv1378449
CNVR_177	loss	5	3900964	4020632	119668	****	2	0.134953
CNVR_178	loss	5	4513012	4531901	18889	**	83	5.60054			Hou_CNV_778	nssv1381402;nssv1381439;nsv809907
CNVR_179	loss	5	5626620	5638151	11531	**	23	1.55196			Hou_CNV_783
CNVR_180	loss	5	6333442	6344757	11315	**	4	0.269906				nssv1379415;nssv1379576;nsv809908
CNVR_181	loss	5	8851992	8862219	10227	**	14	0.944669	ENSBTAG00000034693
CNVR_182	both	5	9407030	9456359	49329	*	3	0.202429	ENSBTAG00000014609	exon
CNVR_183	gain	5	9756491	9933020	176529	****	113	Multiple	ENSBTAG00000011336	exon	Hou_CNV_788
CNVR_184	both	5	11432152	11439750	7598	*	6	0.404858			Hou_CNV_791
CNVR_185	both	5	13035547	13054388	18841	**	161	10.8637			Hou_CNV_795;Zhang_CNV_72;Zhang_CNV_96;Zhang_CNV_173
CNVR_186	loss	5	14037082	14053985	16903	*	2	0.134953
CNVR_187	loss	5	17245381	17259988	14607	**	2	0.134953
CNVR_188	gain	5	21713590	21720857	7267	*	7	0.472335
CNVR_190	loss	5	31682483	31690859	8376	*	39	2.63158			Hou_CNV_813
CNVR_191	both	5	31896234	31918396	22162	**	589	39.7436	ENSBTAG00000014748	exon	Hou_CNV_814;Zhang_CNV_175
CNVR_193	gain	5	36346992	36393556	46564	****	15	1.01215	ENSBTAG00000032148
CNVR_194	loss	5	39006663	39044882	38219	***	97	6.54521			Hou_CNV_819
CNVR_195	loss	5	39050412	39068045	17633	***	3	0.202429			Hou_CNV_819
CNVR_196	both	5	40181727	40192584	10857	**	6	0.404858	ENSBTAG00000020679	exon	Hou_CNV_820
CNVR_197	loss	5	41170073	41188685	18612	**	2	0.134953	ENSBTAG00000043962	exon
CNVR_198	loss	5	41573140	41583134	9994	*	2	0.134953			Hou_CNV_824
CNVR_199	both	5	41723257	41751952	28695	*	2	0.134953	ENSBTAG00000038043		Hou_CNV_825
CNVR_202	loss	5	58021130	58049635	28505	**	5	0.337382			Jiang_CNV_73;Hou_CNV_849;Zhang_CNV_114	nssv1461196;nsv616163;nssv1461300;nssv1461580
CNVR_203	both	5	58109653	58142392	32739	**	16	1.07962	ENSBTAG00000037758	exon	Jiang_CNV_73;Hou_CNV_849	nssv1184644;nssv1184757;nssv1461196;nsv616163;nssv1461300;nssv1461580
CNVR_204	both	5	58961352	59215089	253737	****	789	Multiple	ENSBTAG00000046645;ENSBTAG00000046994;ENSBTAG00000048233;ENSBTAG00000024691;ENSBTAG00000047109	exon	Jiang_CNV_74;Hou_CNV_852	nssv1378507;nssv1378534;nssv1378622;nssv1378649;nssv1378669;nssv1378677;nssv1378682;nssv1378692;nssv1378703;nssv1378714;nssv1378742;nssv1378746;nssv1379716;nssv1379834;nssv1380165;nssv1380260;nssv1380543;nssv1380556;nssv1381180;nssv1381227;nssv1382227;nssv1382240;nssv1382850;nssv1383014;nsv809920;nsv810817;nsv811082;nssv1378415;nssv1380456;nssv1380735;nssv1381094;nssv1382250;nssv1382896;nssv13830…
CNVR_205	loss	5	59692833	59701379	8546	**	2	0.134953				nssv1456270;nssv1458754;nssv1457155;nssv1457960;nssv1459558;nssv1460296
CNVR_206	loss	5	63426863	63433183	6320	*	3	0.202429	ENSBTAG00000030994		Hou_CNV_858
CNVR_207	loss	5	73181012	73190311	9299	**	57	3.84615			Hou_CNV_866;Zhang_CNV_116
CNVR_208	gain	5	73260525	73276594	16069	*	2	0.134953
CNVR_209	gain	5	75542150	75572073	29923	***	2	0.134953	ENSBTAG00000019159	exon	Hou_CNV_870
CNVR_210	loss	5	76599679	76653989	54310	**	3	0.202429			Hou_CNV_873	nsv809924;nssv1381494;nssv1381568;nssv1379950;nssv1380327
CNVR_211	loss	5	76888012	76950977	62965	**	47	3.17139				nsv809924;nssv1381494
CNVR_212	loss	5	78566150	78578744	12594	**	54	3.64372	ENSBTAG00000014156	exon		nsv809925;nssv1379470
CNVR_213	loss	5	79941263	79954124	12861	**	51	3.4413			Hou_CNV_876
CNVR_214	loss	5	80079593	80093169	13576	**	4	0.269906
CNVR_217	loss	5	87429950	87469839	39889	***	108	7.28745			Hou_CNV_883
CNVR_218	loss	5	95312642	95323435	10793	*	8	0.539811
CNVR_219	gain	5	102375978	102538245	162267	***	151	10.1889	ENSBTAG00000039817;ENSBTAG00000039380	exon	Hou_CNV_907;Zhang_CNV_117	nssv1380871;nssv1380920;nsv809929;nssv1380090;nssv1461263;nsv616167;nssv1378855;nssv1379376;nssv1379651;nssv1379685;nssv1379781;nssv1380409;nssv1380433;nssv1380551;nssv1380661;nssv1380736;nssv1380898;nssv1381013;nssv1381063;nssv1381159;nssv1381792;nssv1381857;nssv1381920;nssv1457176;nssv1457982;nssv1458775;nssv1459578;nssv1460317;nssv1461059;nssv1461309;nssv1461367;nsv835651;nssv1380516;nssv14571…
CNVR_220	both	5	103122325	103421894	299569	***	603	Multiple	ENSBTAG00000039470;ENSBTAG00000039256;ENSBTAG00000047936;ENSBTAG00000026531	exon	Hou_CNV_909	nssv1380570;nssv1379967;nssv1381010;nssv1381207;nssv1382056;nssv1382064;nssv1382274;nssv1184643;nssv1184662;nssv1378506;nssv1378621;nssv1379244;nssv1381128;nssv1381144;nssv1381154;nssv1381158;nssv1381205;nssv1381214;nssv1381226;nssv1381250;nssv1381463;nssv1457132;nssv1457936;nssv1458733;nssv1459530;nssv1460265;nssv1460976;nssv1461002;nssv1461295;nssv1461463;nssv1461610;nssv1461718;nsv616160;nsv80…
CNVR_221	loss	5	103678422	103722388	43966	**	131	8.83941	ENSBTAG00000037743	exon	Hou_CNV_910	nssv1457938;nssv1458735;nsv835866;nssv1457134;nssv1459532;nssv1460268
CNVR_222	loss	5	114707896	114716129	8233	*	10	0.674764	ENSBTAG00000011275
CNVR_223	gain	5	115039452	115053331	13879	**	38	2.5641	ENSBTAG00000045746	exon	Hou_CNV_921
CNVR_224	gain	5	116326403	116354943	28540	***	84	5.66802	ENSBTAG00000017652;ENSBTAG00000006776;ENSBTAG00000038882	exon
CNVR_225	both	5	117105255	117133270	28015	***	2	0.134953	ENSBTAG00000029772;ENSBTAG00000045309;ENSBTAG00000036417	exon		nssv1381305;nsv809936;nssv1380235
CNVR_226	both	5	117281795	117639815	358020	****	1715	Multiple			Jiang_CNV_84;Hou_CNV_927;Zhang_CNV_118;Zhang_CNV_181	nssv1381638;nssv1381305;nsv809936;nssv1380235
CNVR_227	both	5	119237596	119249507	11911	***	203	13.6977			Hou_CNV_931
CNVR_228	gain	5	120747261	120767749	20488	****	5	0.337382
CNVR_229	gain	5	120791652	120826563	34911	****	2	0.134953
CNVR_230	gain	5	120826563	120849775	23212	*	2	0.134953	ENSBTAG00000046760	exon
CNVR_231	loss	6	1069734	1100413	30679	**	174	11.7409			Hou_CNV_942
CNVR_232	loss	6	1520054	1540046	19992	**	4	0.269906			Hou_CNV_944
CNVR_233	gain	6	3170707	3217181	46474	***	45	3.03644			Hou_CNV_949;Zhang_CNV_101
CNVR_234	both	6	7151738	7158523	6785	**	2	0.134953	ENSBTAG00000010350	exon	Hou_CNV_957	nssv1380202;nssv1381221;nssv1382383;nssv1457189;nssv1457999;nssv1458788;nssv1460332;nsv809941;nsv811088;nsv835539
CNVR_235	gain	6	8009169	8096394	87225	****	14	0.944669	ENSBTAG00000020705;ENSBTAG00000043530;ENSBTAG00000010010;ENSBTAG00000007316	exon	Hou_CNV_960
CNVR_236	both	6	10764974	10786656	21682	**	2	0.134953			Hou_CNV_970	nssv1379980;nsv809948;nssv1381931;nssv1380601;nssv1383190;nsv810824;nssv1383211
CNVR_237	loss	6	12846571	12856335	9764	*	56	3.77868			Hou_CNV_977
CNVR_238	loss	6	13712516	13724261	11745	**	30	2.02429			Hou_CNV_978
CNVR_239	loss	6	24516973	24520142	3169	*	2	0.134953
CNVR_240	gain	6	26074357	26152274	77917	***	2	0.134953	ENSBTAG00000004428;ENSBTAG00000004426;ENSBTAG00000007923	exon	Hou_CNV_990
CNVR_241	both	6	28277760	28286913	9153	**	2	0.134953
CNVR_242	loss	6	28791669	28810904	19235	***	4	0.269906
CNVR_243	loss	6	28989049	28994000	4951	*	19	1.28205			Hou_CNV_992
CNVR_244	gain	6	30976639	31006471	29832	****	184	12.4157			Hou_CNV_996
CNVR_245	loss	6	33247899	33255067	7168	**	2	0.134953
CNVR_246	gain	6	34611018	34998340	387322	****	2	0.134953			Hou_CNV_1006
CNVR_247	loss	6	42548966	42594663	45697	****	101	6.81511	ENSBTAG00000047743		Hou_CNV_1017
CNVR_248	gain	6	44759205	44763284	4079	*	12	0.809717
CNVR_249	gain	6	48683678	48721783	38105	****	3	0.202429			Hou_CNV_1022	nsv809961;nssv1381635;nssv1381677;nssv1381715
CNVR_250	loss	6	51920117	51939786	19669	***	40	2.69906	ENSBTAG00000000061		Hou_CNV_1036
CNVR_251	loss	6	52509023	52539226	30203	**	84	5.66802			Hou_CNV_1038	nssv1378799;nssv1379998;nssv1383235;nsv809963;nsv810832
CNVR_252	gain	6	52907402	52916857	9455	**	8	0.539811
CNVR_253	loss	6	56397749	56401257	3508	*	2	0.134953
CNVR_254	loss	6	57448716	57464144	15428	*	5	0.337382			Hou_CNV_1054
CNVR_255	loss	6	59688857	59703974	15117	***	12	0.809717	ENSBTAG00000014031
CNVR_256	loss	6	65940020	65964731	24711	*	41	2.76653			Hou_CNV_1062;Zhang_CNV_104;Zhang_CNV_241
CNVR_257	gain	6	68316330	68327026	10696	**	29	1.95682	ENSBTAG00000002205	exon	Hou_CNV_1066
CNVR_258	gain	6	79731444	79738220	6776	*	2	0.134953
CNVR_259	both	6	82552852	82579538	26686	**	2	0.134953	ENSBTAG00000009438	exon	Hou_CNV_1097
CNVR_260	loss	6	82609768	82616562	6794	**	3	0.202429	ENSBTAG00000009438	exon
CNVR_261	loss	6	83741791	83746727	4936	*	45	3.03644			Hou_CNV_1098
CNVR_262	loss	6	84623437	84736612	113175	****	7	0.472335				nssv1461274;nsv616173
CNVR_263	loss	6	86128615	86169865	41250	***	95	Multiple	ENSBTAG00000039991	exon	Hou_CNV_1104	nssv1459600;nsv835871;nssv1457197;nssv1460339
CNVR_264	gain	6	88527916	88560688	32772	**	2	0.134953	ENSBTAG00000002348	exon
CNVR_265	gain	6	94888437	94895126	6689	*	14	0.944669	ENSBTAG00000010716	exon
CNVR_266	loss	6	96055154	96059367	4213	*	87	5.87045			Hou_CNV_1112;Zhang_CNV_105	nssv1381530;nsv809981
CNVR_267	gain	6	108719728	108746842	27114	**	12	0.809717	ENSBTAG00000005964	exon
CNVR_268	both	6	109059937	109099209	39272	**	2	0.134953	ENSBTAG00000017240;ENSBTAG00000007002;ENSBTAG00000007001;ENSBTAG00000045332	exon
CNVR_269	gain	6	111956255	111967710	11455	**	2	0.134953			Hou_CNV_1126
CNVR_270	loss	6	112235471	112254236	18765	**	12	0.809717
CNVR_271	both	7	6702053	6718398	16345	**	23	1.55196	ENSBTAG00000047589	exon	Hou_CNV_1144
CNVR_272	both	7	9574967	9611313	36346	**	19	1.28205	ENSBTAG00000048056;ENSBTAG00000036331	exon	Hou_CNV_1149
CNVR_273	both	7	9708960	9776185	67225	**	34	2.2942	ENSBTAG00000046423;ENSBTAG00000046706	exon	Hou_CNV_1150
CNVR_274	both	7	10000248	10182428	182180	****	118	7.96221	ENSBTAG00000048208;ENSBTAG00000024397;ENSBTAG00000039877	exon	Jiang_CNV_104;Hou_CNV_1150	nsv616175;nssv1460990
CNVR_275	gain	7	10187469	10206359	18890	****	3	0.202429	ENSBTAG00000022663	exon	Jiang_CNV_104;Hou_CNV_1150
CNVR_276	both	7	10206359	10247764	41405	*	51	3.4413			Jiang_CNV_105;Jiang_CNV_104;Hou_CNV_1150;Zhang_CNV_109
CNVR_277	both	7	10289091	10662140	373049	****	129	Multiple	ENSBTAG00000046233;ENSBTAG00000048072;ENSBTAG00000048066;ENSBTAG00000047817;ENSBTAG00000046513	exon	Jiang_CNV_105;Jiang_CNV_105;Hou_CNV_1150
CNVR_278	both	7	10835967	11001648	165681	****	102	6.88259	ENSBTAG00000046958;ENSBTAG00000047696;ENSBTAG00000035241;ENSBTAG00000034917	exon	Hou_CNV_1150	nssv1457213;nsv834831
CNVR_279	both	7	11022909	11091861	68952	****	7	0.472335			Jiang_CNV_105;Hou_CNV_1150
CNVR_280	gain	7	11136869	11278361	141492	****	22	Multiple	ENSBTAG00000046163;ENSBTAG00000046397;ENSBTAG00000046798	exon	Jiang_CNV_106;Hou_CNV_1150
CNVR_281	loss	7	11526456	11555132	28676	*	3	0.202429			Hou_CNV_1152;Jiang_CNV_106
CNVR_282	loss	7	11841154	11876291	35137	**	3	0.202429			Hou_CNV_1152
CNVR_283	loss	7	14714172	14722637	8465	**	23	1.55196			Hou_CNV_1156
CNVR_284	gain	7	14812796	14843094	30298	**	29	1.95682			Hou_CNV_1157;Zhang_CNV_5
CNVR_285	loss	7	15083922	15102276	18354	***	179	12.0783	ENSBTAG00000046564	exon	Hou_CNV_1158	nssv1184627;nsv616176
CNVR_286	loss	7	15118144	15126059	7915	***	72	4.8583			Hou_CNV_1159	nssv1184627;nsv616176
CNVR_287	loss	7	15134645	15167889	33244	**	3	0.202429	ENSBTAG00000047799	exon	Jiang_CNV_107;Hou_CNV_1160	nssv1184627;nsv616176
CNVR_288	loss	7	15361832	15372702	10870	*	16	1.07962			Hou_CNV_1162
CNVR_289	both	7	18497954	18566035	68081	***	355	23.9541	ENSBTAG00000002284	exon	Hou_CNV_1165;Zhang_CNV_6;Zhang_CNV_110
CNVR_290	gain	7	27776597	27824691	48094	****	112	Multiple	ENSBTAG00000000329	exon	Hou_CNV_1171
CNVR_291	gain	7	28730683	28739203	8520	**	2	0.134953	ENSBTAG00000014974	exon
CNVR_292	loss	7	29569259	29627140	57881	***	11	0.74224			Hou_CNV_1173
CNVR_293	loss	7	37114354	37117497	3143	*	2	0.134953
CNVR_294	loss	7	41496654	41515924	19270	**	6	0.404858
CNVR_295	loss	7	41582892	41588354	5462	**	40	2.69906	ENSBTAG00000039706	exon	Hou_CNV_1187
CNVR_296	loss	7	42736530	42788788	52258	***	194	13.0904	ENSBTAG00000046318;ENSBTAG00000007557	exon	Hou_CNV_1190;Jiang_CNV_115	nsv809995;nssv1379179;nssv1379297;nssv1379442;nssv1379687
CNVR_298	loss	7	43239353	43271894	32541	***	13	0.877193	ENSBTAG00000009497	exon	Hou_CNV_1190	nssv1379011;nssv1379133;nssv1379261;nssv1379503;nssv1379563;nssv1378829;nssv1378834;nssv1378840;nssv1378856;nssv1378868;nssv1378888;nssv1379032;nssv1379316;nssv1379486;nssv1381932;nssv1382017;nssv1382026;nssv1378986;nssv1378929;nssv1379305;nssv1379731;nssv1379782;nssv1379817;nssv1379898;nssv1379920;nssv1458828;nsv835178;nssv1457228;nssv1458037;nsv809995;nssv1379179
CNVR_299	gain	7	43292715	43330896	38181	**	10	0.674764	ENSBTAG00000019925;ENSBTAG00000046787	exon	Hou_CNV_1190	nssv1379011;nssv1379133;nssv1379261;nssv1379503;nssv1379563;nssv1378829;nssv1378834;nssv1378840;nssv1378856;nssv1378868;nssv1378888;nssv1379032;nssv1379316;nssv1379486;nssv1381932;nssv1382017;nssv1382026;nssv1378986;nssv1378929;nssv1379305;nssv1379731;nssv1379782;nssv1379817;nssv1379898;nssv1379920;nsv809995;nssv1379179
CNVR_300	both	7	43487164	43498441	11277	*	551	37.1795			Hou_CNV_1191	nssv1379011;nssv1379133;nssv1379261;nssv1379503;nssv1379563;nssv1378829;nssv1378834;nssv1378840;nssv1378856;nssv1378868;nssv1378888;nssv1379032;nssv1379316;nssv1379486;nssv1381932;nssv1382017;nssv1382026;nsv809995;nssv1379179
CNVR_301	loss	7	44437375	44444959	7584	*	85	5.73549			Hou_CNV_1197;Zhang_CNV_210
CNVR_302	loss	7	45963090	45975176	12086	**	10	0.674764
CNVR_303	both	7	46106113	46145403	39290	**	2	0.134953	ENSBTAG00000009482	exon
CNVR_304	loss	7	53653140	53664924	11784	**	4	0.269906	ENSBTAG00000030227	exon	Hou_CNV_1207	nssv1456345;nssv1458831;nssv1460362;nsv835002;nssv1458040;nssv1459633
CNVR_305	loss	7	62527391	62587443	60052	****	6	0.404858	ENSBTAG00000004896	exon
CNVR_306	loss	7	65783735	65871908	88173	****	7	0.472335			Hou_CNV_1219
CNVR_307	loss	7	67223740	67256889	33149	***	4	0.269906
CNVR_308	both	7	70178506	70283070	104564	***	65	4.38596	ENSBTAG00000030297	exon	Hou_CNV_1228	nssv1184680;nsv616180;nssv1456352;nssv1457234;nsv834818;nssv1456353;nsv836007
CNVR_309	gain	7	70614678	70747504	132826	****	2	0.134953	ENSBTAG00000036102	exon	Jiang_CNV_122;Hou_CNV_1231;Hou_CNV_1230
CNVR_310	gain	7	70802962	70816154	13192	*	2	0.134953	ENSBTAG00000046999	exon	Jiang_CNV_122;Hou_CNV_1231	nssv1457236;nssv1458049;nssv1458838;nssv1459641;nssv1460372;nsv834861;nssv1456354
CNVR_311	loss	7	73463457	73474183	10726	*	31	2.09177			Hou_CNV_1232
CNVR_312	gain	7	76479787	76497957	18170	**	4	0.269906			Hou_CNV_1239
CNVR_313	loss	7	80157916	80167182	9266	**	54	3.64372			Hou_CNV_1245
CNVR_314	loss	7	83683802	83697392	13590	**	9	0.607287			Hou_CNV_1248
CNVR_315	both	7	87108583	87133023	24440	**	413	27.8677			Hou_CNV_1251;Zhang_CNV_111	nssv1381569;nsv810006
CNVR_316	loss	7	88710726	88748008	37282	****	2	0.134953
CNVR_317	loss	7	99113453	99116654	3201	*	56	3.77868			Hou_CNV_1272
CNVR_318	loss	7	99322117	99328261	6144	*	86	5.80297			Hou_CNV_1273;Zhang_CNV_113
CNVR_319	both	7	100490577	100563873	73296	****	2	0.134953	ENSBTAG00000020860	exon
CNVR_320	gain	7	101756987	101794394	37407	***	3	0.202429
CNVR_321	loss	7	108280983	108302841	21858	**	5	0.337382
CNVR_322	loss	8	380524	411389	30865	***	46	3.10391	ENSBTAG00000004944	exon	Hou_CNV_1298
CNVR_324	both	8	12451687	12498395	46708	**	694	46.8286			Jiang_CNV_125;Hou_CNV_1316	nssv1461225;nsv616183;nssv1461306;nssv1461422;nssv1461546;nssv1461552;nssv1184664;nssv1184681;nssv1461249;nssv1461654
CNVR_325	loss	8	12983574	13033777	50203	****	6	0.404858			Jiang_CNV_126;Hou_CNV_1318	nssv1381818;nssv1381869;nsv810014
CNVR_326	loss	8	13067066	13072541	5475	*	2	0.134953
CNVR_327	loss	8	13199353	13205823	6470	*	2	0.134953
CNVR_328	gain	8	14736164	14742694	6530	*	4	0.269906
CNVR_329	loss	8	15372731	15390011	17280	**	121	8.16464			Hou_CNV_1322;Zhang_CNV_119
CNVR_330	both	8	22932796	22990125	57329	***	30	2.02429	ENSBTAG00000046598;ENSBTAG00000046443;ENSBTAG00000045552;ENSBTAG00000047134	exon	Hou_CNV_1330	nssv1457248;nssv1458062;nssv1458851;nssv1460381;nsv835836;nssv1458060
CNVR_331	gain	8	22999879	23036161	36282	***	18	1.21457	ENSBTAG00000039675;ENSBTAG00000046629;ENSBTAG00000047413;ENSBTAG00000034320	exon	Hou_CNV_1330	nssv1456368;nssv1457250;nssv1458063;nssv1458853;nssv1459656;nssv1460382;nsv834852;nssv1379936;nssv1381129;nssv1381710;nsv810019;nssv1456367;nssv1459655;nssv1457248;nssv1458062;nssv1458851;nssv1460381;nsv835836
CNVR_332	loss	8	28687578	28704024	16446	*	3	0.202429	ENSBTAG00000015788	exon
CNVR_333	loss	8	30388084	30405515	17431	**	88	5.93792			Hou_CNV_1338
CNVR_334	loss	8	32961137	32968374	7237	*	21	1.417			Hou_CNV_1342
CNVR_335	loss	8	36053014	36231624	178610	*	2	0.134953
CNVR_336	loss	8	36772960	36781224	8264	*	4	0.269906	ENSBTAG00000010178
CNVR_337	gain	8	43275935	43282746	6811	**	8	0.539811
CNVR_338	gain	8	43505733	43521351	15618	**	5	0.337382
CNVR_339	loss	8	44931986	44944671	12685	**	55	3.7112			Hou_CNV_1360
CNVR_340	both	8	46093892	46111407	17515	**	304	20.5128			Hou_CNV_1361
CNVR_341	gain	8	46723885	46736750	12865	**	6	0.404858	ENSBTAG00000018437	exon	Hou_CNV_1364
CNVR_342	gain	8	51380094	51383062	2968	*	6	0.404858	ENSBTAG00000008204
CNVR_343	loss	8	51585177	51608386	23209	**	36	2.42915			Hou_CNV_1370
CNVR_344	gain	8	52968995	52972806	3811	*	2	0.134953	ENSBTAG00000012991	exon		nssv1382472;nsv810548
CNVR_345	gain	8	56111315	56116690	5375	*	4	0.269906
CNVR_346	both	8	61611460	61652597	41137	****	9	0.607287	ENSBTAG00000025859	exon	Jiang_CNV_132;Hou_CNV_1382	nssv1382688;nsv810862
CNVR_347	loss	8	66677510	66697198	19688	**	2	0.134953
CNVR_348	both	8	76572035	76657550	85515	****	2	0.134953	ENSBTAG00000000693	exon
CNVR_349	loss	8	77618470	77625292	6822	*	3	0.202429
CNVR_350	loss	8	77675650	77687415	11765	**	34	2.2942			Hou_CNV_1393
CNVR_351	loss	8	95983063	96042429	59366	***	74	4.99325	ENSBTAG00000036012	exon	Hou_CNV_1416
CNVR_352	both	8	96129918	96181815	51897	***	432	29.1498	ENSBTAG00000039868	exon	Jiang_CNV_134;Hou_CNV_1417
CNVR_353	loss	8	101206057	101208412	2355	*	5	0.337382
CNVR_354	gain	8	105168710	105187714	19004	***	30	2.02429	ENSBTAG00000019807	exon	Hou_CNV_1422	nssv1461131;nssv1461236;nssv1461304;nssv1461316;nssv1461377;nssv1461631;nssv1461778;nsv616190
CNVR_355	gain	8	105256615	105273649	17034	**	24	1.61943	ENSBTAG00000017306	exon	Hou_CNV_1423	nssv1461131;nssv1461236;nssv1461304;nssv1461316;nssv1461377;nssv1461631;nssv1461778;nsv616190
CNVR_356	both	9	1339470	2250122	910652	*	128	8.63698	ENSBTAG00000048185	exon	Hou_CNV_1429;Hou_CNV_1430;Hou_CNV_1431;Hou_CNV_1432;Hou_CNV_1433	nssv1382941;nsv810868;nssv1381502;nsv810043
CNVR_357	loss	9	3224764	3267709	42945	*	2	0.134953			Hou_CNV_1436	nssv1382158;nssv1382572;nssv1382717;nsv810553;nsv810869
CNVR_358	gain	9	3671485	3675597	4112	*	12	0.809717			Hou_CNV_1437
CNVR_359	loss	9	4374671	4416650	41979	***	2	0.134953			Hou_CNV_1440	nssv1379513;nssv1379620;nsv810046
CNVR_360	loss	9	4889983	4906838	16855	*	11	0.74224			Hou_CNV_1441
CNVR_361	both	9	5586598	5619077	32479	*	194	13.0904			Hou_CNV_1443;Zhang_CNV_13
CNVR_362	both	9	6239440	6252169	12729	*	2	0.134953			Hou_CNV_1446
CNVR_363	loss	9	13975440	13992239	16799	**	139	9.37922			Hou_CNV_1452
CNVR_364	loss	9	16602699	16613842	11143	**	5	0.337382			Hou_CNV_1459	nssv1379403;nsv810052
CNVR_365	gain	9	16758893	16760667	1774	*	2	0.134953			Hou_CNV_1459	nssv1379403;nsv810052
CNVR_366	loss	9	17075363	17078928	3565	*	4	0.269906			Hou_CNV_1462;Zhang_CNV_151
CNVR_367	loss	9	28246822	28381623	134801	****	22	1.48448			Hou_CNV_1476
CNVR_368	loss	9	30499714	30576191	76477	****	5	0.337382			Hou_CNV_1481
CNVR_369	both	9	30932163	30972803	40640	****	522	35.2227			Jiang_CNV_137;Hou_CNV_1484
CNVR_370	gain	9	36592810	36597556	4746	*	2	0.134953	ENSBTAG00000000188		Hou_CNV_1493
CNVR_371	loss	9	36934604	36951086	16482	**	2	0.134953	ENSBTAG00000011849	exon	Hou_CNV_1495
CNVR_372	gain	9	45319473	45470496	151023	****	16	1.07962	ENSBTAG00000033218;ENSBTAG00000046017	exon	Jiang_CNV_139;Hou_CNV_1503
CNVR_373	loss	9	53893533	53899150	5617	**	9	0.607287			Hou_CNV_1512;Zhang_CNV_154
CNVR_374	both	9	56129132	56158399	29267	**	3	0.202429				nssv1378495;nssv1380775;nsv810060
CNVR_375	both	9	56689033	56733584	44551	**	216	14.5749			Hou_CNV_1520
CNVR_376	gain	9	57186189	57188328	2139	*	4	0.269906			Hou_CNV_1521
CNVR_377	gain	9	57961111	57976195	15084	**	8	0.539811			Hou_CNV_1523	nssv1379180;nsv810061
CNVR_378	loss	9	58095987	58124944	28957	**	35	2.36167			Hou_CNV_1525
CNVR_379	both	9	58485505	59047386	561881	*	2	0.134953			Hou_CNV_1526
CNVR_380	both	9	63928374	63933005	4631	*	22	1.48448			Hou_CNV_1528
CNVR_381	loss	9	64357786	64363372	5586	*	2	0.134953
CNVR_382	loss	9	66599290	66620995	21705	*	2	0.134953	ENSBTAG00000026578	exon	Hou_CNV_1537
CNVR_383	both	9	66864414	66885162	20748	*	2	0.134953	ENSBTAG00000015615
CNVR_384	loss	9	69527371	69536017	8646	*	23	1.55196			Hou_CNV_1542
CNVR_385	gain	9	70365146	70372119	6973	*	2	0.134953			Jiang_CNV_145;Hou_CNV_1543
CNVR_386	gain	9	70428917	70442420	13503	**	30	2.02429			Hou_CNV_1544;Jiang_CNV_145
CNVR_387	gain	9	70535316	70553926	18610	***	2	0.134953	ENSBTAG00000012418	exon
CNVR_388	loss	9	71754827	71782387	27560	****	7	0.472335	ENSBTAG00000039615;ENSBTAG00000040533;ENSBTAG00000038414	exon
CNVR_389	loss	9	80269890	80362943	93053	****	3	0.202429
CNVR_390	loss	9	84669898	84683964	14066	*	2	0.134953			Hou_CNV_1555
CNVR_391	gain	9	101685154	101687104	1950	*	2	0.134953			Hou_CNV_1582
CNVR_392	gain	9	103599311	103621431	22120	***	17	1.1471
CNVR_393	loss	9	103896317	103915423	19106	***	2	0.134953	ENSBTAG00000005557	exon
CNVR_394	loss	10	1832559	1847497	14938	*	2	0.134953				nssv1382079;nsv810559
CNVR_395	loss	10	5066860	5079679	12819	**	2	0.134953			Hou_CNV_1598
CNVR_396	loss	10	10541599	10590763	49164	****	49	3.30634	ENSBTAG00000006751	exon	Hou_CNV_1611;Hou_CNV_1612
CNVR_397	gain	10	17775153	17784123	8970	**	26	1.75439	ENSBTAG00000010944		Hou_CNV_1620
CNVR_398	loss	10	22208187	22258171	49984	****	10	0.674764	ENSBTAG00000000432;ENSBTAG00000000431	exon	Hou_CNV_1625	nssv1379298;nssv1382234;nsv810076;nsv810561;nssv1378931;nssv1378988;nssv1379033;nssv1379070;nssv1379317;nssv1379330;nssv1380197;nssv1381640;nssv1381689;nssv1381711
CNVR_399	loss	10	22294840	22305365	10525	****	3	0.202429	ENSBTAG00000000432		Hou_CNV_1625	nssv1379298;nssv1382234;nsv810076;nsv810561;nssv1378931;nssv1378988;nssv1379033;nssv1379070;nssv1379317;nssv1379330;nssv1380197;nssv1381640;nssv1381689;nssv1381711
CNVR_400	loss	10	22367278	22386910	19632	****	3	0.202429	ENSBTAG00000039402;ENSBTAG00000000432		Hou_CNV_1625
CNVR_401	both	10	22492853	22919982	427129	****	327	Multiple	ENSBTAG00000046962;ENSBTAG00000045595;ENSBTAG00000047258;ENSBTAG00000045758;ENSBTAG00000048302;ENSBTAG00000046464;ENSBTAG00000047041;ENSBTAG00000039077;ENSBTAG00000046530;ENSBTAG00000047444;ENSBTAG00000046682;ENSBTAG00000000432	exon	Jiang_CNV_153;Hou_CNV_1625;Zhang_CNV_25	nsv810077;nssv1380855;nssv1380876;nssv1380925;nssv1380506;nssv1380545;nssv1380681;nssv1380965;nssv1381544;nssv1381039;nssv1379090;nsv616034;nssv1380980;nssv1381145;nssv1381060;nssv1381074;nssv1461386;nssv1461517;nssv1380086;nssv1379473;nssv1380939;nssv1381906;nssv1378539;nssv1378654;nssv1378707;nssv1380329;nssv1380959;nssv1381613;nssv1378496;nssv1378591;nssv1378717;nssv1379299;nssv1380445;nssv138…
CNVR_402	both	10	22919982	23938808	1018826	****	1933	Multiple	ENSBTAG00000038098;ENSBTAG00000047276;ENSBTAG00000048064;ENSBTAG00000036202;ENSBTAG00000038565;ENSBTAG00000047312;ENSBTAG00000047091;ENSBTAG00000046477;ENSBTAG00000047683;ENSBTAG00000046897;ENSBTAG00000047001;ENSBTAG00000047981;ENSBTAG00000046500;ENSBTAG00000047097;ENSBTAG00000045953;ENSBTAG00000047909;ENSBTAG00000047522;ENSBTAG00000047398;ENSBTAG00000048236;ENSBTAG00000039807;ENSBTAG00000000432	exon	Jiang_CNV_153;Hou_CNV_1625;Zhang_CNV_26;Zhang_CNV_27;Zhang_CNV_82;Zhang_CNV_83;Zhang_CNV_137	nssv1381541;nssv1461216;nssv1461346;nssv1461498;nssv1461754;nssv1461257;nssv1461443;nssv1461273;nssv1379234;nssv1379288;nssv1379363;nssv1379634;nssv1380822;nssv1381949;nssv1382038;nssv1457303;nssv1458119;nssv1458905;nssv1460429;nssv1461038;nssv1461284;nsv834959;nssv1459706;nssv1381690;nssv1456410;nssv1457301;nssv1458116;nssv1458902;nssv1459703;nssv1460427;nsv835195;nssv1458117;nssv1458903;nssv145…
CNVR_403	both	10	23938808	24150282	211474	****	243	16.3968	ENSBTAG00000037924;ENSBTAG00000039038;ENSBTAG00000048074;ENSBTAG00000005941;ENSBTAG00000047624;ENSBTAG00000046102;ENSBTAG00000047952;ENSBTAG00000047639;ENSBTAG00000046305;ENSBTAG00000047096;ENSBTAG00000046157	exon	Jiang_CNV_153;Hou_CNV_1625;Zhang_CNV_27;Zhang_CNV_83	nssv1380053;nssv1380956;nssv1379025;nssv1382089;nssv1382125;nssv1382529;nsv810563;nssv1184747;nssv1461668;nssv1381432;nssv1184629;nssv1184668;nssv1184684;nssv1381040;nssv1381829;nssv1381541;nssv1461216;nssv1461346;nssv1461498;nssv1461754;nssv1461257;nssv1461443;nssv1461273;nssv1379234;nssv1379288;nssv1379363;nssv1379634;nssv1380822;nssv1381949;nssv1382038;nssv1457303;nssv1458119;nssv1458905;nssv1…
CNVR_404	both	10	24150282	24290355	140073	****	138	9.31174	ENSBTAG00000046546;ENSBTAG00000047690	exon	Jiang_CNV_153;Hou_CNV_1625	nssv1456412;nssv1380053;nssv1380956;nssv1379025;nssv1382089;nssv1382125;nssv1382529;nsv810563;nssv1184747;nssv1461668;nssv1381432;nssv1184629;nssv1184668;nssv1184684;nssv1381040;nssv1381829;nssv1381541;nssv1461216;nssv1461346;nssv1461498;nssv1461754;nssv1461257;nssv1461443;nssv1461273;nssv1379234;nssv1379288;nssv1379363;nssv1379634;nssv1380822;nssv1381949;nssv1382038;nssv1457303;nssv1458119;nssv1…
CNVR_405	both	10	24290355	24942444	652089	****	415	Multiple	ENSBTAG00000046802;ENSBTAG00000047058;ENSBTAG00000027170;ENSBTAG00000035785;ENSBTAG00000040141;ENSBTAG00000046819;ENSBTAG00000038060	exon	Hou_CNV_1625;Zhang_CNV_28	nssv1184609;nssv1184683;nssv1461010;nssv1461064;nssv1461565;nssv1184598;nssv1379488;nssv1379621;nssv1461203;nssv1461441;nssv1461689;nssv1379256;nssv1461259;nssv1379012;nssv1382058;nssv1379060;nssv1379552;nssv1380150;nssv1380271;nssv1380317;nssv1380340;nssv1381300;nssv1381614;nssv1381629;nssv1381678;nssv1381716;nssv1382117;nssv1382147;nssv1382367;nssv1382442;nssv1382538;nssv1382768;nssv1382884;nss…
CNVR_406	both	10	24998515	25173443	174928	****	399	26.9231	ENSBTAG00000040504;ENSBTAG00000022229;ENSBTAG00000045863;ENSBTAG00000046993;ENSBTAG00000045883;ENSBTAG00000047015;ENSBTAG00000033045;ENSBTAG00000046995;ENSBTAG00000046426	exon	Hou_CNV_1625;Zhang_CNV_28;Zhang_CNV_84;Zhang_CNV_156	nssv1184609;nssv1184683;nssv1461010;nssv1461064;nssv1461565;nssv1184598;nssv1379488;nssv1379621;nssv1380053;nssv1380956;nssv1379025;nssv1382089;nssv1382125;nssv1382529;nsv810563;nsv810077;nssv1380855;nssv1380876;nssv1380925;nssv1380506;nssv1380545;nssv1380681;nssv1380965;nssv1381544;nssv1381039;nssv1379090;nsv616034;nssv1380980;nssv1381145;nssv1381060;nssv1381074;nssv1461386;nssv1461517
CNVR_407	gain	10	25231436	25303984	72548	***	26	1.75439	ENSBTAG00000046643	exon	Hou_CNV_1625	nssv1380053;nssv1380956;nsv810077;nssv1380855;nssv1380876;nssv1380925;nssv1380506;nssv1380545;nssv1380681;nssv1380965;nssv1381544
CNVR_408	loss	10	25464116	25519923	55807	**	3	0.202429			Hou_CNV_1626	nssv1380151;nsv810077;nssv1380855
CNVR_409	loss	10	27061809	27084658	22849	****	10	0.674764	ENSBTAG00000039315;ENSBTAG00000048109;ENSBTAG00000047483;ENSBTAG00000045521	exon	Jiang_CNV_154;Hou_CNV_1628	nssv1459719;nsv834880;nssv1457312
CNVR_410	loss	10	27084658	27109540	24882	****	209	14.1026	ENSBTAG00000038485	exon	Jiang_CNV_154;Hou_CNV_1628
CNVR_411	gain	10	27368613	27387673	19060	*	5	0.337382			Hou_CNV_1631	nssv1382435;nsv810564;nssv1457313;nssv1458130;nssv1458917;nsv835552
CNVR_412	loss	10	27565890	27570949	5059	*	62	4.18354			Hou_CNV_1634	nssv1378679;nssv1380557;nssv1380581;nsv810079;nssv1382435;nsv810564
CNVR_413	loss	10	27637415	27659286	21871	**	19	1.28205	ENSBTAG00000047984	exon	Hou_CNV_1635	nssv1382891;nsv810887;nssv1456420;nssv1459721;nssv1382525;nssv1383085;nssv1383237;nsv835063;nssv1378679;nssv1380557;nssv1380581;nsv810079;nssv1382435;nsv810564
CNVR_414	both	10	27748032	27763408	15376	*	8	0.539811			Hou_CNV_1637	nssv1382891;nsv810887
CNVR_416	loss	10	38943148	38960381	17233	**	2	0.134953
CNVR_417	loss	10	41580124	41596729	16605	**	129	8.70445			Hou_CNV_1653	nssv1382630;nsv810568;nssv1382718;nsv810889;nssv1378962;nssv1379071;nssv1379860;nssv1379900;nssv1380639;nssv1382805;nssv1383113;nsv810084
CNVR_418	loss	10	48177036	48184139	7103	*	15	1.01215	ENSBTAG00000038920	exon
CNVR_419	loss	10	48921744	48937225	15481	**	46	3.10391
CNVR_420	gain	10	53146263	53190308	44045	***	2	0.134953	ENSBTAG00000002586	exon		nssv1382102;nsv810569
CNVR_421	both	10	60186587	60201542	14955	**	286	19.2982			Hou_CNV_1674
CNVR_422	gain	10	63931413	63947314	15901	*	41	2.76653			Hou_CNV_1677
CNVR_423	loss	10	64463450	64479504	16054	*	7	0.472335
CNVR_424	gain	10	70793790	70892185	98395	****	2	0.134953	ENSBTAG00000002808;ENSBTAG00000018898	exon		nssv1380640;nsv810091
CNVR_425	both	10	79213769	79255576	41807	**	2	0.134953	ENSBTAG00000004171	exon
CNVR_426	loss	10	87873996	87878635	4639	**	34	2.2942			Hou_CNV_1694
CNVR_427	loss	10	90677423	90686795	9372	**	6	0.404858			Hou_CNV_1695
CNVR_428	loss	10	92977083	93058077	80994	****	7	0.472335
CNVR_429	both	10	95159482	95266968	107486	****	287	19.3657			Hou_CNV_1698	nssv1184727;nsv616036;nssv1378436;nssv1379852;nsv810098
CNVR_430	gain	10	97356070	97367811	11741	**	2	0.134953			Hou_CNV_1701
CNVR_431	gain	10	98870883	98880486	9603	**	2	0.134953			Hou_CNV_1705
CNVR_432	loss	10	98899549	98920152	20603	**	56	3.77868
CNVR_433	gain	10	101701823	101792221	90398	****	103	Multiple
CNVR_435	loss	11	14241827	14279025	37198	***	11	0.74224	ENSBTAG00000012519		Hou_CNV_1725	nssv1457332;nssv1460447;nssv1458145;nssv1458936;nsv835760;nssv1459737;nssv1456433
CNVR_436	gain	11	29404821	29429923	25102	**	3	0.202429	ENSBTAG00000001575	exon
CNVR_437	loss	11	32797080	32803019	5939	**	112	7.55735	ENSBTAG00000024021
CNVR_438	gain	11	39880479	39934801	54322	***	2	0.134953			Hou_CNV_1758
CNVR_439	gain	11	41840114	41842810	2696	*	4	0.269906			Hou_CNV_1760
CNVR_440	loss	11	44183124	44199055	15931	*	7	0.472335	ENSBTAG00000022461	exon	Hou_CNV_1761
CNVR_441	gain	11	44710586	44726179	15593	*	3	0.202429	ENSBTAG00000016032;ENSBTAG00000032051	exon	Hou_CNV_1762	nssv1458153;nssv1458944;nsv835133;nssv1457337;nssv1458152;nssv1458943;nssv1459740;nsv835613
CNVR_442	loss	11	47034705	47074624	39919	*	4	0.269906	ENSBTAG00000047029	exon	Hou_CNV_1766	nssv1382027;nsv810107;nssv1461732;nsv616038;nssv1458154;nssv1457340;nssv1458945;nsv834839
CNVR_443	gain	11	47097519	47102447	4928	*	3	0.202429				nssv1457342;nssv1458156;nssv1458947;nssv1459742;nssv1460452;nsv834886;nssv1382027;nsv810107;nssv1461732;nsv616038
CNVR_444	loss	11	47113513	47142407	28894	****	14	0.944669	ENSBTAG00000003408;ENSBTAG00000045514	exon	Hou_CNV_1767	nssv1457342;nssv1458156;nssv1458947;nssv1459742;nssv1460452;nssv1382027;nsv810107
CNVR_445	loss	11	47151729	47195270	43541	****	32	2.15924	ENSBTAG00000045659;ENSBTAG00000003408	exon	Hou_CNV_1767	nssv1382027;nsv810107
CNVR_446	gain	11	49066004	49093033	27029	*	2	0.134953	ENSBTAG00000039981	exon	Hou_CNV_1769	nssv1459744;nssv1457344;nssv1458159;nssv1458949;nsv836000;nssv1184669;nsv616039;nssv1461023;nssv1461154;nssv1457346;nssv1458161;nssv1458951;nssv1459747;nsv835691;nssv1456438;nssv1457345;nssv1458160;nssv1458950;nssv1459745;nsv835546
CNVR_447	gain	11	53767821	53770620	2799	*	2	0.134953
CNVR_448	gain	11	54941779	54946590	4811	**	2	0.134953	ENSBTAG00000031669;ENSBTAG00000047167
CNVR_449	loss	11	56762253	56916652	154399	****	2	0.134953	ENSBTAG00000043050	exon
CNVR_450	gain	11	68086873	68090360	3487	*	4	0.269906	ENSBTAG00000001105
CNVR_452	loss	11	75662200	75684514	22314	***	88	5.93792			Hou_CNV_1795
CNVR_453	gain	11	78884570	79033728	149158	****	4	0.269906	ENSBTAG00000020893;ENSBTAG00000015587	exon
CNVR_454	loss	11	86003536	86036402	32866	****	45	3.03644			Hou_CNV_1808
CNVR_455	loss	11	88965919	88983778	17859	**	2	0.134953
CNVR_456	gain	11	93441162	93465541	24379	***	82	5.53306	ENSBTAG00000039225	exon	Jiang_CNV_166;Hou_CNV_1814	nssv1461083;nssv1461243;nssv1461730;nssv1461745;nsv616040;nssv1460941;nssv1461106;nssv1461530;nssv1184649;nssv1184771;nssv1461062;nssv1461078;nssv1461139;nssv1461144;nssv1461166;nssv1461327;nssv1461329;nssv1461435;nssv1461477;nssv1461554;nssv1461616;nssv1461779;nssv1378719;nssv1380159;nssv1380753;nssv1380804;nsv810116;nssv1461088;nssv1461110;nssv1459753;nssv1456442;nssv1457354;nssv1458167;nssv145…
CNVR_457	gain	11	93527989	93571781	43792	***	109	7.35493	ENSBTAG00000038726	exon	Jiang_CNV_167;Hou_CNV_1815	nssv1460462;nsv835848;nssv1380401;nssv1461083;nssv1461243;nssv1461730;nssv1461745;nsv616040;nssv1460941;nssv1461106;nssv1461530;nssv1184649;nssv1184771;nssv1461062;nssv1461078;nssv1461139;nssv1461144;nssv1461166;nssv1461327;nssv1461329;nssv1461435;nssv1461477;nssv1461554;nssv1461616;nssv1461779;nssv1378719;nssv1380159;nssv1380753;nssv1380804;nsv810116;nssv1461088;nssv1461110
CNVR_458	loss	11	93896609	93922796	26187	**	58	3.91363	ENSBTAG00000004667	exon	Hou_CNV_1817	nssv1457357;nssv1458171;nssv1458962;nssv1459756;nssv1460465;nsv835304
CNVR_459	both	11	103563827	103578404	14577	*	3	0.202429	ENSBTAG00000020490	exon
CNVR_460	both	11	103721928	103790825	68897	****	13	0.877193	ENSBTAG00000011124;ENSBTAG00000011129	exon	Hou_CNV_1821	nsv810117;nssv1380385;nssv1382080;nsv810585
CNVR_461	both	11	103797685	103878529	80844	****	11	0.74224	ENSBTAG00000023064;ENSBTAG00000018799;ENSBTAG00000012880;ENSBTAG00000006572	exon	Jiang_CNV_170;Hou_CNV_1822;Hou_CNV_1821	nssv1381053;nsv810117;nssv1380385;nssv1382080;nsv810585
CNVR_462	gain	11	103904481	103926916	22435	****	2	0.134953	ENSBTAG00000000054;ENSBTAG00000001352;ENSBTAG00000001353	exon	Jiang_CNV_170;Hou_CNV_1822	nssv1381053;nsv810117;nssv1380385
CNVR_463	both	11	104014308	104150260	135952	****	9	0.607287	ENSBTAG00000022799;ENSBTAG00000030278;ENSBTAG00000029979;ENSBTAG00000025161	exon	Hou_CNV_1823	nssv1382806;nsv810899;nssv1380532;nssv1380198;nssv1383128;nssv1381053;nsv810117
CNVR_464	gain	11	104571309	104633267	61958	****	4	0.269906	ENSBTAG00000004508;ENSBTAG00000004510	exon	Jiang_CNV_172;Hou_CNV_1826;Hou_CNV_1827	nssv1380240;nssv1380345;nsv810118
CNVR_465	both	11	105699664	105798047	98383	****	12	0.809717	ENSBTAG00000030246;ENSBTAG00000012121;ENSBTAG00000023788;ENSBTAG00000046122	exon	Hou_CNV_1829;Jiang_CNV_173;Hou_CNV_1828
CNVR_466	both	11	105834030	105958476	124446	****	4	0.269906	ENSBTAG00000023787;ENSBTAG00000021861;ENSBTAG00000004095;ENSBTAG00000025274;ENSBTAG00000046379;ENSBTAG00000046418;ENSBTAG00000045711;ENSBTAG00000047357;ENSBTAG00000047061;ENSBTAG00000046215;ENSBTAG00000047715;ENSBTAG00000046415;ENSBTAG00000046223;ENSBTAG00000046416;ENSBTAG00000047964;ENSBTAG00000045734;ENSBTAG00000047202	exon	Hou_CNV_1829;Zhang_CNV_33
CNVR_467	both	11	106245832	106323701	77869	****	9	0.607287	ENSBTAG00000030296;ENSBTAG00000015074;ENSBTAG00000039531;ENSBTAG00000010520;ENSBTAG00000010515;ENSBTAG00000010497;ENSBTAG00000030302	exon	Hou_CNV_1831;Jiang_CNV_174	nssv1383238;nsv810900;nssv1382592;nsv810588;nsv810120;nssv1380765;nssv1380785;nssv1381846;nssv1381885;nsv810119
CNVR_468	both	11	106341500	106356325	14825	****	2	0.134953	ENSBTAG00000039573	exon	Hou_CNV_1831	nssv1378660;nssv1379161;nssv1379235;nssv1381054;nssv1381108;nssv1382781;nssv1383238;nsv810900;nssv1382592;nsv810588;nsv810120;nssv1380765;nssv1380785
CNVR_469	both	11	106385973	106399415	13442	****	10	0.674764	ENSBTAG00000047297;ENSBTAG00000017005;ENSBTAG00000001206	exon	Hou_CNV_1832	nssv1378407;nssv1380272;nssv1380688;nssv1381851;nssv1382951;nssv1378660;nssv1379161;nssv1379235;nssv1381054;nssv1381108;nssv1382781;nssv1383238;nsv810900;nssv1382592;nsv810588;nsv810120;nssv1380765;nssv1380785
CNVR_470	gain	11	107135103	107157336	22233	***	2	0.134953	ENSBTAG00000022142;ENSBTAG00000001730;ENSBTAG00000001744	exon	Hou_CNV_1834
CNVR_471	both	12	934425	944850	10425	**	503	33.9406			Hou_CNV_1842;Zhang_CNV_39
CNVR_472	loss	12	1162140	1185172	23032	**	85	5.73549			Hou_CNV_1846;Zhang_CNV_40
CNVR_473	both	12	2123578	2332000	208422	*	3	0.202429	ENSBTAG00000012443	exon	Jiang_CNV_178;Hou_CNV_1849;Hou_CNV_1850;Hou_CNV_1851
CNVR_474	gain	12	4022795	4028867	6072	**	4	0.269906			Hou_CNV_1856
CNVR_475	loss	12	6195101	6198089	2988	**	7	0.472335			Hou_CNV_1861
CNVR_476	gain	12	6891488	6903171	11683	**	6	0.404858
CNVR_477	loss	12	7475353	7495766	20413	**	20	1.34953
CNVR_479	loss	12	8646620	8712061	65441	****	162	Multiple
CNVR_480	loss	12	9815429	9845659	30230	**	147	9.91903	ENSBTAG00000025953	exon
CNVR_481	loss	12	28400734	28424536	23802	**	2	0.134953	ENSBTAG00000011597	exon
CNVR_482	both	12	32054331	32218347	164016	****	334	22.5371			Jiang_CNV_184;Hou_CNV_1891
CNVR_483	loss	12	33479677	33491452	11775	***	6	0.404858	ENSBTAG00000025428	exon
CNVR_484	loss	12	33914919	33947854	32935	***	2	0.134953	ENSBTAG00000019529		Hou_CNV_1892
CNVR_485	loss	12	40730885	40836479	105594	****	31	2.09177
CNVR_486	gain	12	42816784	42835010	18226	**	10	0.674764
CNVR_487	loss	12	43126838	43160948	34110	***	2	0.134953			Hou_CNV_1914
CNVR_488	loss	12	43164746	43196111	31365	**	21	1.417			Hou_CNV_1915;Zhang_CNV_359
CNVR_489	loss	12	43360198	43387072	26874	**	22	1.48448			Hou_CNV_1916
CNVR_490	loss	12	56657656	56673739	16083	***	3	0.202429
CNVR_491	loss	12	57382828	57411159	28331	***	155	10.4588			Hou_CNV_1938	nssv1382309;nsv810137;nsv810598;nssv1378462;nssv1382727;nsv810909;nssv1380641;nssv1380716;nssv1382254;nssv1383037;nssv1381699;nssv1382452;nssv1382952;nssv1382131
CNVR_492	loss	12	57694076	57720361	26285	**	2	0.134953	ENSBTAG00000045950	exon	Hou_CNV_1941	nssv1382309;nsv810137;nsv810598;nssv1378462
CNVR_493	gain	12	59073255	59226468	153213	****	13	Multiple	ENSBTAG00000038168	exon
CNVR_494	both	12	60138345	60159927	21582	**	2	0.134953
CNVR_495	both	12	60238497	60259511	21014	**	2	0.134953
CNVR_496	loss	12	60646198	60664504	18306	**	13	0.877193			Hou_CNV_1950
CNVR_497	both	12	60788353	60811632	23279	**	141	9.51417
CNVR_498	loss	12	61368647	61415253	46606	***	25	1.68691			Hou_CNV_1952
CNVR_499	loss	12	61620314	61772993	152679	****	4	0.269906			Hou_CNV_1954;Hou_CNV_1955
CNVR_500	loss	12	64833020	64845306	12286	*	16	1.07962
CNVR_501	loss	12	65101393	65138085	36692	**	3	0.202429			Hou_CNV_1969	nssv1378634;nsv810141;nssv1379984;nssv1383197;nsv810911
CNVR_502	gain	12	65393400	65415610	22210	**	3	0.202429			Hou_CNV_1970	nssv1378634;nsv810141;nssv1379984;nssv1383197;nsv810911
CNVR_503	gain	12	69003210	69010296	7086	*	2	0.134953
CNVR_504	both	12	70357278	70809607	452329	****	1549	Multiple			Jiang_CNV_190;Hou_CNV_1978;Zhang_CNV_360	nssv1382090;nssv1382186;nssv1184651;nsv616042;nsv834862;nssv1458979;nsv835520;nssv1461708;nssv1461266;nssv1458978;nsv835687;nssv1457370;nssv1458186;nssv1460474;nssv1457372;nssv1458187;nssv1458980;nssv1459769;nssv1460475;nsv835356
CNVR_505	both	12	70827038	72123747	1296709	****	2112	Multiple	ENSBTAG00000047383;ENSBTAG00000045751	exon	Jiang_CNV_191;Jiang_CNV_190;Hou_CNV_1978;Zhang_CNV_42;Zhang_CNV_125;Zhang_CNV_361	nsv810601;nssv1380845;nssv1380878;nssv1380900;nssv1381102;nssv1456453;nssv1459770;nssv1381886;nssv1457375;nssv1458191;nssv1458983;nssv1460476;nssv1461057;nsv835513;nssv1378580;nssv1381717;nssv1378607;nssv1379861;nssv1379902;nssv1380966;nssv1381672;nssv1184773;nssv1457374;nssv1458189;nssv1458982;nssv1382090;nssv1382186
CNVR_506	loss	12	72411533	72507076	95543	****	65	4.38596			Hou_CNV_1982;Jiang_CNV_193	nsv616043;nssv1460950;nssv1382151;nssv1382154;nssv1382159;nssv1382187;nssv1382231;nssv1382281;nssv1382403;nssv1382443;nssv1382559;nssv1382561;nssv1382600;nssv1382631;nssv1460226;nssv1460943;nssv1184599;nssv1184630;nsv810601
CNVR_507	both	12	72509035	72579020	69985	****	322	21.7274	ENSBTAG00000047181	exon	Hou_CNV_1982;Jiang_CNV_193	nsv835212;nssv1460227;nsv835774;nsv616043;nssv1460950;nssv1382151;nssv1382154;nssv1382159;nssv1382187;nssv1382231;nssv1382281;nssv1382403;nssv1382443;nssv1382559;nssv1382561;nssv1382600;nssv1382631;nssv1460226;nsv810601
CNVR_508	both	12	72587762	72639034	51272	****	13	0.877193	ENSBTAG00000047181	exon	Hou_CNV_1982;Jiang_CNV_193;Zhang_CNV_362
CNVR_509	both	12	72647587	72674727	27140	****	4	0.269906	ENSBTAG00000047181	exon	Hou_CNV_1982;Jiang_CNV_193;Zhang_CNV_362
CNVR_510	both	12	72720575	72788689	68114	****	633	42.7126			Hou_CNV_1982;Jiang_CNV_193;Zhang_CNV_363
CNVR_511	both	12	72814214	73387202	572988	****	601	Multiple			Hou_CNV_1982;Jiang_CNV_193;Zhang_CNV_86;Zhang_CNV_126;Zhang_CNV_363	nssv1378708;nssv1380092;nssv1380242;nssv1380458;nssv1380892;nssv1381609;nssv1461025;nssv1461043
CNVR_512	both	12	73387202	74787542	1400340	****	1405	Multiple	ENSBTAG00000046041;ENSBTAG00000047764;ENSBTAG00000047360	exon	Hou_CNV_1982;Jiang_CNV_193;Zhang_CNV_43;Zhang_CNV_126;Zhang_CNV_127;Zhang_CNV_364	nssv1380296;nssv1380332;nsv810146;nsv616045;nssv1379968;nssv1380675;nssv1461381;nssv1184685;nssv1378411;nssv1378441;nssv1378497;nssv1378801;nssv1379733;nssv1379747;nssv1379756;nssv1379783;nssv1380363;nssv1380608;nssv1380619;nssv1380643;nssv1380909;nssv1380967;nssv1381030;nssv1381067;nssv1381138;nssv1381168;nssv1381188;nssv1381211;nssv1381286;nssv1381608;nssv1381669;nssv1381808;nssv1380524;nssv138…
CNVR_513	both	12	74787542	75080248	292706	****	1746	Multiple	ENSBTAG00000023309	exon	Hou_CNV_1982;Jiang_CNV_193;Zhang_CNV_44;Zhang_CNV_87;Zhang_CNV_365	nssv1380296;nssv1380332;nsv810146;nsv616045;nssv1378708;nssv1380092;nssv1380242;nssv1380458;nssv1380892;nssv1381609;nssv1461025
CNVR_514	both	12	75080248	75287049	206801	*	214	Multiple			Hou_CNV_1982;Jiang_CNV_193;Zhang_CNV_44;Zhang_CNV_87;Zhang_CNV_365	nssv1380296;nssv1380332;nsv810146;nsv616045
CNVR_515	loss	12	75316371	75338843	22472	**	3	0.202429			Hou_CNV_1982	nssv1380296;nssv1380332;nsv810146;nsv616045
CNVR_516	both	12	75374251	75579245	204994	****	364	Multiple	ENSBTAG00000026070	exon	Jiang_CNV_194;Hou_CNV_1982;Zhang_CNV_128	nssv1380296;nssv1380332;nsv810146;nsv616045
CNVR_517	both	12	75579245	75946247	367002	*	604	Multiple	ENSBTAG00000039714	exon	Jiang_CNV_194;Hou_CNV_1982;Zhang_CNV_128	nssv1380296;nssv1380332;nsv810146;nsv616045
CNVR_518	both	12	76074162	76747168	673006	****	154	10.3914			Hou_CNV_1982;Zhang_CNV_129	nssv1380353;nssv1380397;nssv1380525;nssv1380677;nssv1461041;nssv1461313;nssv1380296;nssv1380332;nsv810146;nsv616045
CNVR_519	loss	12	78093751	78099072	5321	*	2	0.134953				nssv1378897;nssv1378916;nsv810148
CNVR_520	loss	12	78494480	78498214	3734	*	37	2.49663			Hou_CNV_1986
CNVR_521	loss	12	80534724	80547752	13028	**	3	0.202429	ENSBTAG00000004165	exon
CNVR_522	gain	13	9062781	9071919	9138	*	2	0.134953			Hou_CNV_2014
CNVR_523	loss	13	9845510	9899186	53676	****	4	0.269906	ENSBTAG00000034441	exon	Hou_CNV_2016
CNVR_524	gain	13	11033588	11190980	157392	*	2	0.134953	ENSBTAG00000004354	exon	Hou_CNV_2019	nssv1382720;nssv1383071;nssv1456461;nssv1457385;nssv1458200;nssv1458993;nssv1459778;nssv1460485;nsv810917;nsv834792;nssv1378540;nsv810161;nsv810605;nssv1378978;nssv1379221;nssv1381610;nssv1381935;nssv1457388;nssv1458204;nssv1458997;nssv1459782;nssv1460488;nsv835267;nssv1380028;nssv1380153;nssv1380962;nssv1380987;nssv1381131;nssv1381182;nssv1381474;nssv1381515;nssv1456465;nssv1381831;nssv1380620;n…
CNVR_525	gain	13	11315563	11378528	62965	***	3	0.202429	ENSBTAG00000022922	exon	Hou_CNV_2020	nssv1456467;nssv1382720;nssv1383071;nssv1456461;nssv1457385;nssv1458200;nssv1458993;nssv1459778;nssv1460485;nsv810917;nsv834792;nssv1378540;nsv810161;nsv810605
CNVR_526	loss	13	23765517	23841900	76383	****	2	0.134953	ENSBTAG00000033291	exon
CNVR_527	loss	13	26344707	26356929	12222	*	148	9.9865	ENSBTAG00000023920		Hou_CNV_2032;Zhang_CNV_161
CNVR_528	both	13	33493846	33538709	44863	**	2	0.134953	ENSBTAG00000001552	exon
CNVR_529	gain	13	43643509	43728796	85287	****	60	4.04858	ENSBTAG00000037509	exon	Jiang_CNV_197;Hou_CNV_2040
CNVR_530	gain	13	43733843	43776717	42874	****	17	1.1471	ENSBTAG00000039722	exon	Jiang_CNV_197;Hou_CNV_2040
CNVR_531	gain	13	43884430	43896069	11639	**	44	2.96896			Hou_CNV_2041
CNVR_532	gain	13	53684993	53689931	4938	*	5	0.337382	ENSBTAG00000007213	exon	Hou_CNV_2047
CNVR_533	both	13	53858853	53862891	4038	*	3	0.202429	ENSBTAG00000039016		Hou_CNV_2048
CNVR_534	loss	13	53933240	53982995	49755	****	129	8.70445	ENSBTAG00000039520	exon	Hou_CNV_2049;Zhang_CNV_77	nssv1382463;nsv810608;nssv1461027;nssv1461235;nssv1461296;nssv1461536;nsv616047;nssv1461623;nssv1459013;nsv835185
CNVR_535	loss	13	60169756	60173864	4108	*	2	0.134953
CNVR_537	both	14	2015554	2089613	74059	****	5	0.337382	ENSBTAG00000000312;ENSBTAG00000009677;ENSBTAG00000011922;ENSBTAG00000044263	exon	Jiang_CNV_201;Zhang_CNV_69;Zhang_CNV_229
CNVR_538	both	14	2798355	2803998	5643	*	2	0.134953	ENSBTAG00000034498	exon	Jiang_CNV_202;Hou_CNV_2074
CNVR_539	gain	14	4802585	4816501	13916	**	10	0.674764			Hou_CNV_2076	nssv1459808;nsv835616
CNVR_540	loss	14	17271367	17302410	31043	***	2	0.134953	ENSBTAG00000022114	exon	Hou_CNV_2086
CNVR_542	gain	14	36240193	36293359	53166	****	3	0.202429	ENSBTAG00000042529	exon
CNVR_543	both	14	44862013	44874611	12598	*	3	0.202429			Hou_CNV_2110
CNVR_544	loss	14	47614087	47624623	10536	**	2	0.134953
CNVR_545	loss	14	49639609	49661364	21755	*	44	2.96896			Hou_CNV_2114
CNVR_546	loss	14	52989072	53003780	14708	*	55	3.7112			Hou_CNV_2117
CNVR_547	loss	14	53529447	53568849	39402	***	2	0.134953
CNVR_548	loss	14	54108047	54126508	18461	**	72	4.8583	ENSBTAG00000038281		Hou_CNV_2119;Zhang_CNV_99	nssv1383176;nsv810929;nssv1380029;nssv1380042;nssv1382603;nsv810187;nsv810617;nssv1379759;nssv1378711;nssv1380534;nssv1382898
CNVR_549	both	14	54198586	54235557	36971	*	2	0.134953	ENSBTAG00000038281	exon	Hou_CNV_2120
CNVR_550	gain	14	54391070	54393941	2871	*	2	0.134953	ENSBTAG00000038281
CNVR_551	loss	14	54805630	54833610	27980	**	31	2.09177			Hou_CNV_2121	nssv1379104;nsv810188
CNVR_552	loss	14	55480803	55515046	34243	**	2	0.134953
CNVR_553	loss	14	62674223	62830899	156676	****	4	0.269906	ENSBTAG00000003827	exon	Hou_CNV_2131
CNVR_554	both	14	67086380	67126382	40002	***	2	0.134953	ENSBTAG00000012357	exon
CNVR_555	loss	14	81638966	81658611	19645	*	2	0.134953
CNVR_556	gain	14	81703290	81929724	226434	****	4	Multiple			Hou_CNV_2149
CNVR_557	gain	14	83615008	83616563	1555	*	3	0.202429	ENSBTAG00000015333	exon		nssv1379062;nsv810198
CNVR_559	gain	15	1283623	1300338	16715	*	2	0.134953	ENSBTAG00000046387	exon	Hou_CNV_2165;Hou_CNV_2164
CNVR_560	gain	15	2547001	2576339	29338	**	2	0.134953			Hou_CNV_2167
CNVR_561	both	15	3194756	3236686	41930	****	31	2.09177			Hou_CNV_2169	nsv810199;nssv1379426;nssv1381898;nssv1380229
CNVR_562	gain	15	3264476	3266386	1910	*	3	0.202429			Hou_CNV_2169	nsv810199;nssv1379426;nssv1381898
CNVR_563	loss	15	3349243	3378092	28849	****	121	8.16464			Hou_CNV_2171	nssv1381506;nssv1379959;nsv810199
CNVR_564	loss	15	4360525	4374950	14425	***	4	0.269906			Hou_CNV_2175
CNVR_565	both	15	5913487	5918238	4751	**	2	0.134953	ENSBTAG00000015059	exon
CNVR_566	loss	15	6637559	6648462	10903	*	7	0.472335	ENSBTAG00000024918	exon		nssv1381443;nsv810202
CNVR_567	gain	15	9789792	9792023	2231	*	2	0.134953			Hou_CNV_2183
CNVR_568	loss	15	10792635	10829603	36968	**	2	0.134953			Hou_CNV_2188;Hou_CNV_2189
CNVR_569	gain	15	13631935	13637220	5285	*	2	0.134953			Hou_CNV_2203
CNVR_570	loss	15	15764194	15773838	9644	**	27	1.82186			Hou_CNV_2206
CNVR_571	loss	15	17347205	17366812	19607	*	8	0.539811	ENSBTAG00000042301	exon	Hou_CNV_2209
CNVR_572	loss	15	20057061	20060323	3262	*	37	2.49663			Hou_CNV_2214
CNVR_573	gain	15	29417575	29429458	11883	*	10	0.674764
CNVR_574	loss	15	35873422	35888477	15055	**	2	0.134953	ENSBTAG00000004901	exon	Hou_CNV_2231
CNVR_575	both	15	38787942	38807489	19547	**	4	0.269906	ENSBTAG00000006556	exon
CNVR_576	gain	15	44675605	44703002	27397	**	2	0.134953	ENSBTAG00000011910	exon
CNVR_578	loss	15	45470174	45528216	58042	****	168	11.336	ENSBTAG00000037384;ENSBTAG00000026826	exon	Hou_CNV_2240;Zhang_CNV_200
CNVR_579	gain	15	46539222	46582054	42832	**	19	1.28205	ENSBTAG00000032050	exon	Hou_CNV_2247;Zhang_CNV_59	nssv1184672;nssv1379136;nssv1379447;nssv1379696;nssv1380509;nssv1380957;nssv1381123;nssv1381142;nssv1381170;nssv1381232;nssv1381238;nssv1382029;nsv616058;nsv810215;nssv1380848;nssv1380879
CNVR_580	gain	15	46596723	46605212	8489	**	2	0.134953	ENSBTAG00000037603	exon	Hou_CNV_2247	nssv1184672;nssv1379136;nssv1379447;nssv1379696;nssv1380509;nssv1380957;nssv1381123;nssv1381142;nssv1381170;nssv1381232;nssv1381238;nssv1382029;nsv616058;nsv810215;nssv1380848;nssv1380879
CNVR_581	gain	15	46651173	46776660	125487	***	49	3.30634	ENSBTAG00000042988;ENSBTAG00000035675;ENSBTAG00000015791;ENSBTAG00000047025;ENSBTAG00000021147;ENSBTAG00000046196	exon	Hou_CNV_2247	nssv1184672;nssv1379136;nssv1379447;nssv1379696;nssv1380509;nssv1380957;nssv1381123;nssv1381142;nssv1381170;nssv1381232;nssv1381238;nssv1382029;nsv616058;nsv810215;nssv1380848;nssv1380879
CNVR_582	loss	15	46838495	46906029	67534	**	29	1.95682	ENSBTAG00000004443;ENSBTAG00000037937;ENSBTAG00000037991	exon	Hou_CNV_2247	nssv1184633;nssv1378595;nssv1378661;nssv1378722;nssv1379095;nssv1379307;nssv1379358;nssv1379367;nssv1379427;nssv1379508;nssv1379593;nssv1379912;nssv1379960;nssv1380000;nssv1380387;nssv1380495;nssv1380526;nssv1380903;nssv1381021;nssv1381475;nssv1381517;nssv1381527;nssv1381611;nssv1381620;nssv1381632;nssv1381781;nssv1457441;nsv835982;nssv1184672;nssv1379136;nssv1379447;nssv1379696;nssv1380509;nssv1…
CNVR_583	both	15	47873132	47968279	95147	****	77	5.19568	ENSBTAG00000040480;ENSBTAG00000036326;ENSBTAG00000043009;ENSBTAG00000036328	exon	Hou_CNV_2251;Jiang_CNV_214	nsv616059;nssv1184614;nssv1461729;nssv1456518;nsv834870;nssv1459832;nssv1460528;nssv1380222;nsv810216;nssv1461199;nssv1461451;nssv1459050;nssv1456516;nssv1459046;nssv1459828;nssv1460524;nsv835419;nssv1458252;nssv1459047;nssv1461733;nssv1459048;nsv835867
CNVR_584	both	15	48011891	48039946	28055	**	28	1.88934	ENSBTAG00000032262	exon	Hou_CNV_2251;Zhang_CNV_60	nssv1458256;nssv1459833;nssv1457446;nssv1459051;nssv1460529;nsv616059;nssv1184614;nssv1461729;nssv1456518;nsv834870;nssv1459832;nssv1460528
CNVR_585	loss	15	48367517	48378619	11102	*	6	0.404858	ENSBTAG00000000953	exon		nssv1457448;nssv1458259;nssv1460531;nssv1457444;nssv1458254;nssv1459830;nssv1460526;nsv835186
CNVR_586	gain	15	48446504	48488838	42334	*	6	0.404858			Hou_CNV_2253	nssv1456520;nssv1457450;nssv1459837;nsv834793;nssv1184731;nsv616060;nssv1458261;nssv1456521;nssv1457451;nssv1459055;nssv1461356;nssv1460535;nssv1456522;nssv1458262
CNVR_587	gain	15	48910518	48917433	6915	*	5	0.337382
CNVR_588	gain	15	49865750	49940983	75233	**	60	4.04858	ENSBTAG00000040139;ENSBTAG00000045872;ENSBTAG00000035006;ENSBTAG00000035008	exon	Hou_CNV_2264	nsv810217;nssv1379863;nssv1379904;nsv810218;nssv1380767;nssv1380788;nssv1378565;nssv1378639;nssv1461438;nsv616061;nssv1459059;nssv1461727;nsv616062;nsv835169
CNVR_589	both	15	50619664	50630590	10926	*	3	0.202429			Hou_CNV_2267	nssv1382312;nssv1382721;nssv1382750;nsv810635;nsv810942;nssv1184709;nsv616063;nsv810217;nssv1379863;nssv1379904;nsv810218
CNVR_591	both	15	51528617	51574083	45466	****	17	1.1471	ENSBTAG00000031915;ENSBTAG00000047860	exon	Hou_CNV_2272	nssv1458276;nssv1461592;nsv616064;nssv1456532;nssv1457457;nssv1459067;nssv1460538;nsv834965;nssv1459851
CNVR_592	loss	15	64422143	64432293	10150	*	2	0.134953	ENSBTAG00000014399	exon
CNVR_593	loss	15	70725250	70747191	21941	*	24	1.61943			Hou_CNV_2303	nssv1379987;nsv810225
CNVR_594	loss	15	73389284	73410014	20730	**	58	3.91363	ENSBTAG00000000487	exon	Hou_CNV_2311
CNVR_595	gain	15	74915101	74949363	34262	****	24	1.61943	ENSBTAG00000045822	exon
CNVR_596	loss	15	75609541	75629936	20395	***	38	2.5641
CNVR_597	both	15	79379410	79383615	4205	*	19	1.28205			Hou_CNV_2317
CNVR_598	loss	15	79498504	79525723	27219	**	7	0.472335	ENSBTAG00000035489;ENSBTAG00000043042	exon	Hou_CNV_2318
CNVR_599	loss	15	79763209	79779670	16461	**	2	0.134953	ENSBTAG00000007944	exon	Hou_CNV_2320	nsv810226;nssv1381954;nssv1381995;nssv1382043;nssv1457466;nssv1458287;nssv1459858;nssv1459076;nssv1460542;nsv835458
CNVR_600	gain	15	80260269	80299279	39010	***	37	2.49663	ENSBTAG00000001291	exon	Hou_CNV_2323
CNVR_601	both	15	80369812	80795701	425889	****	673	Multiple	ENSBTAG00000046278;ENSBTAG00000045709;ENSBTAG00000035988;ENSBTAG00000035986;ENSBTAG00000035985;ENSBTAG00000046710;ENSBTAG00000046274;ENSBTAG00000035059;ENSBTAG00000022858;ENSBTAG00000023310;ENSBTAG00000024423;ENSBTAG00000046845;ENSBTAG00000035990;ENSBTAG00000039348;ENSBTAG00000038049;ENSBTAG00000014513;ENSBTAG00000035989	exon	Hou_CNV_2324;Jiang_CNV_221;Zhang_CNV_61;Zhang_CNV_145	nsv616066;nsv810227;nssv1461115;nssv1461324;nssv1461512;nssv1461647;nssv1461677;nssv1378409;nssv1378483;nssv1378541;nssv1378583;nssv1378605;nssv1378671;nssv1378680;nssv1378686;nssv1378695;nssv1378735;nssv1378743;nssv1378890;nssv1378899;nssv1378943;nssv1378995;nssv1379039;nssv1379051;nssv1379079;nssv1379374;nssv1379499;nssv1379540;nssv1379565;nssv1379603;nssv1379735;nssv1379757;nssv1379760;nssv137…
CNVR_602	loss	15	80816572	80831076	14504	****	3	0.202429	ENSBTAG00000046167	exon	Hou_CNV_2324;Jiang_CNV_221;Zhang_CNV_61	nsv616066;nsv810227;nssv1461115;nssv1461324;nssv1461512;nssv1461647;nssv1461677;nssv1378409;nssv1378483;nssv1378541;nssv1378583;nssv1378605;nssv1378671;nssv1378680;nssv1378686;nssv1378695;nssv1378735;nssv1378743;nssv1378890;nssv1378899;nssv1378943;nssv1378995;nssv1379039;nssv1379051;nssv1379079;nssv1379374;nssv1379499;nssv1379540;nssv1379565;nssv1379603;nssv1379735;nssv1379757;nssv1379760;nssv137…
CNVR_603	both	15	80995153	81079571	84418	****	245	Multiple	ENSBTAG00000039182;ENSBTAG00000040330	exon	Jiang_CNV_222;Hou_CNV_2325	nsv616066;nsv810227
CNVR_604	both	15	81298654	81308681	10027	**	128	8.63698	ENSBTAG00000038539	exon	Hou_CNV_2327;Hou_CNV_2328
CNVR_605	gain	15	82653469	82664048	10579	**	32	2.15924	ENSBTAG00000038267	exon	Hou_CNV_2332
CNVR_606	gain	15	83136314	83144172	7858	**	3	0.202429			Hou_CNV_2334
CNVR_607	loss	15	84038466	84046192	7726	*	36	2.42915			Hou_CNV_2339
CNVR_608	both	16	24074	105161	81087	***	18	1.21457			Hou_CNV_2341
CNVR_609	gain	16	132486	143710	11224	*	16	1.07962			Hou_CNV_2342
CNVR_610	gain	16	152185	222946	70761	***	2	0.134953			Hou_CNV_2342
CNVR_611	gain	16	589239	595526	6287	**	17	1.1471	ENSBTAG00000015885		Hou_CNV_2344
CNVR_612	loss	16	610430	615177	4747	*	2	0.134953
CNVR_613	both	16	5516741	5767611	250870	****	866	Multiple	ENSBTAG00000024647;ENSBTAG00000023177;ENSBTAG00000047228	exon	Jiang_CNV_223;Hou_CNV_2346	nssv1184751;nssv1378566;nssv1378641;nssv1378979;nssv1380099;nssv1380336;nssv1380372;nssv1380381;nssv1380413;nssv1380485;nssv1380496;nssv1380755;nssv1380849;nssv1381234;nssv1381320;nssv1381349;nssv1381382;nssv1381588;nssv1381596;nssv1381819;nssv1381905;nssv1381957;nssv1381986;nssv1457484;nssv1458299;nssv1459087;nssv1459874;nsv616069;nsv810232;nsv835371;nssv1184673;nssv1460551
CNVR_614	loss	16	5796090	5812501	16411	**	12	0.809717	ENSBTAG00000024647		Hou_CNV_2348	nssv1184751;nssv1378566;nssv1378641;nssv1378979;nssv1380099;nssv1380336;nssv1380372;nssv1380381;nssv1380413;nssv1380485;nssv1380496;nssv1380755;nssv1380849;nssv1381234;nssv1381320;nssv1381349;nssv1381382;nssv1381588;nssv1381596;nssv1381819;nssv1381905;nssv1381957;nssv1381986;nssv1457484;nssv1458299;nssv1459087;nssv1459874;nsv616069;nsv810232;nsv835371;nssv1184673
CNVR_615	both	16	7388246	7586354	198108	**	3	0.202429			Hou_CNV_2349;Zhang_CNV_46	nssv1380789;nssv1456549;nssv1457490;nssv1458305;nssv1459093;nssv1459880;nssv1460559;nsv810235;nsv835635
CNVR_616	both	16	8339592	8365254	25662	**	6	0.404858			Hou_CNV_2351
CNVR_617	loss	16	8582055	8584573	2518	*	92	6.20783			Hou_CNV_2353
CNVR_618	loss	16	8605747	8623933	18186	**	61	4.11606			Hou_CNV_2353
CNVR_619	both	16	9945204	10042687	97483	****	9	0.607287			Hou_CNV_2357;Jiang_CNV_226	nsv810238;nssv1380356;nssv1380473;nssv1380779;nssv1381810;nssv1380739;nssv1381289;nssv1381331;nssv1381748;nssv1381876
CNVR_620	both	16	10815791	10825578	9787	*	11	0.74224			Hou_CNV_2360;Zhang_CNV_47	nssv1381508;nsv810240
CNVR_621	loss	16	13743433	13755054	11621	**	19	1.28205	ENSBTAG00000013064	exon	Hou_CNV_2366
CNVR_622	loss	16	15059221	15118639	59418	****	60	4.04858			Hou_CNV_2370
CNVR_623	loss	16	20402541	20411869	9328	**	12	0.809717	ENSBTAG00000006188	exon
CNVR_624	loss	16	24286213	24292779	6566	**	2	0.134953	ENSBTAG00000012582	exon	Hou_CNV_2381
CNVR_625	gain	16	24329554	24356317	26763	**	8	0.539811	ENSBTAG00000012585	exon
CNVR_626	gain	16	37365322	37389181	23859	**	2	0.134953
CNVR_627	gain	16	46250698	46269865	19167	**	2	0.134953	ENSBTAG00000020518	exon
CNVR_628	gain	16	49984163	49987839	3676	*	5	0.337382			Hou_CNV_2404
CNVR_629	both	16	56458959	56468532	9573	**	17	1.1471	ENSBTAG00000002231	exon	Hou_CNV_2412
CNVR_630	loss	16	62939722	62942854	3132	*	6	0.404858
CNVR_631	loss	16	65550738	65583889	33151	**	6	0.404858	ENSBTAG00000011966		Hou_CNV_2418
CNVR_632	loss	16	70885256	70924028	38772	**	2	0.134953	ENSBTAG00000014992;ENSBTAG00000006574;ENSBTAG00000003016	exon
CNVR_633	loss	16	72033279	72037729	4450	*	2	0.134953
CNVR_634	gain	16	72206946	72222036	15090	**	2	0.134953
CNVR_635	gain	16	75301077	75338490	37413	****	8	0.539811
CNVR_636	loss	16	78467968	78521318	53350	****	2	0.134953	ENSBTAG00000012433;ENSBTAG00000037661	exon
CNVR_638	gain	17	3316041	3363949	47908	****	34	2.2942	ENSBTAG00000024545	exon	Hou_CNV_2439
CNVR_639	both	17	8800578	8945521	144943	**	229	Multiple	ENSBTAG00000045580	exon	Hou_CNV_2448
CNVR_640	loss	17	9952569	9959315	6746	***	4	0.269906	ENSBTAG00000027182	exon
CNVR_642	gain	17	14191364	14200125	8761	**	3	0.202429			Hou_CNV_2456;Zhang_CNV_65;Zhang_CNV_215	nsv810258;nssv1381701;nssv1381713;nssv1379121;nssv1381805;nssv1457513;nssv1458324;nssv1459115;nssv1459892;nssv1460573;nssv1456565;nsv834832
CNVR_643	loss	17	15448739	15477125	28386	*	2	0.134953			Hou_CNV_2460
CNVR_644	loss	17	22689014	22715447	26433	**	2	0.134953	ENSBTAG00000043885	exon	Hou_CNV_2468;Jiang_CNV_233	nsv810261;nssv1381901
CNVR_645	loss	17	25025930	25119996	94066	**	754	50.8772	ENSBTAG00000035012;ENSBTAG00000040370;ENSBTAG00000036321;ENSBTAG00000046669	exon	Hou_CNV_2468;Zhang_CNV_88	nsv810261;nssv1381901
CNVR_646	loss	17	25778158	25785532	7374	*	2	0.134953			Hou_CNV_2469	nsv810261;nssv1381901
CNVR_647	loss	17	32142732	32228217	85485	***	72	4.8583			Hou_CNV_2476;Zhang_CNV_216
CNVR_648	both	17	37709239	37715079	5840	**	2	0.134953			Hou_CNV_2484
CNVR_649	loss	17	38436433	38460128	23695	**	7	0.472335			Hou_CNV_2488
CNVR_650	loss	17	43711813	43716302	4489	*	2	0.134953				nssv1381172;nsv810264;nssv1383020;nsv810968
CNVR_651	loss	17	50746686	50962760	216074	***	859	Multiple	ENSBTAG00000046657	exon	Jiang_CNV_238;Hou_CNV_2505;Zhang_CNV_66
CNVR_652	loss	17	51051583	51115979	64396	****	104	7.01754			Hou_CNV_2507;Hou_CNV_2506;Zhang_CNV_67
CNVR_653	loss	17	51115979	51205343	89364	*	663	44.7368			Hou_CNV_2507;Zhang_CNV_67
CNVR_654	loss	17	51370688	51790485	419797	****	226	Multiple	ENSBTAG00000047085;ENSBTAG00000039769;ENSBTAG00000034761;ENSBTAG00000020532	exon	Hou_CNV_2508;Hou_CNV_2507
CNVR_655	both	17	63650589	63668916	18327	**	316	21.3225	ENSBTAG00000037527	exon	Hou_CNV_2512;Zhang_CNV_68;Zhang_CNV_89	nssv1383208;nsv810969
CNVR_656	loss	17	64587769	64603855	16086	*	3	0.202429
CNVR_657	loss	17	71861979	71888552	26573	***	2	0.134953	ENSBTAG00000019146	exon
CNVR_658	both	17	72796230	73023888	227658	***	54	3.64372	ENSBTAG00000031160;ENSBTAG00000046584;ENSBTAG00000048030;ENSBTAG00000047529;ENSBTAG00000039237;ENSBTAG00000047986;ENSBTAG00000045810;ENSBTAG00000001005;ENSBTAG00000046083	exon	Hou_CNV_2520;Hou_CNV_2521	nssv1382672;nssv1382692;nsv810973;nsv616075;nssv1382466;nsv810659;nssv1461511;nssv1380567;nssv1382705;nssv1382723;nsv810270;nssv1461288;nssv1461244;nssv1379906;nssv1379925;nssv1461347;nsv616074;nssv1457525;nssv1458333;nssv1459126;nsv835791;nssv1461695;nssv1461174;nssv1456575;nssv1459900;nssv1460583;nssv1456576;nssv1457527;nssv1458336;nssv1459127;nssv1459902;nssv1460584;nsv835653;nssv1456577;nssv1…
CNVR_659	both	17	73065070	73093737	28667	***	20	1.34953	ENSBTAG00000031160		Hou_CNV_2523;Hou_CNV_2522	nssv1382672;nssv1382692;nsv810973;nsv616075;nssv1382466;nsv810659;nssv1461511;nssv1380567;nssv1382705;nssv1382723;nsv810270;nssv1461288;nssv1461244;nssv1379906;nssv1379925
CNVR_660	loss	17	73097901	73107323	9422	*	6	0.404858	ENSBTAG00000031160		Hou_CNV_2523	nssv1459130;nssv1457529;nsv835927;nssv1458338;nssv1382672;nssv1382692;nsv810973;nsv616075;nssv1382466;nsv810659;nssv1461511;nssv1380567;nssv1382705;nssv1382723;nsv810270
CNVR_661	both	17	73332372	73395877	63505	****	5	0.337382	ENSBTAG00000024708;ENSBTAG00000046067	exon		nssv1382787
CNVR_662	both	17	73572649	73604892	32243	**	2	0.134953	ENSBTAG00000016944;ENSBTAG00000021656	exon		nsv810271;nssv1379027
CNVR_663	both	17	74745744	74893063	147319	****	10	0.674764	ENSBTAG00000004286;ENSBTAG00000022020;ENSBTAG00000008320;ENSBTAG00000039059;ENSBTAG00000021052;ENSBTAG00000043581	exon	Jiang_CNV_244;Hou_CNV_2529	nssv1382008;nssv1383084;nsv810974;nssv1378966;nssv1381758;nssv1383138;nssv1379464;nssv1379541;nssv1383164;nssv1378663;nssv1378688;nssv1379932;nssv1379870;nssv1382019;nssv1382425;nsv810661;nssv1381321;nssv1381848;nssv1382712;nssv1383199;nsv810271
CNVR_664	gain	17	74915529	74944074	28545	****	3	0.202429	ENSBTAG00000047896;ENSBTAG00000019516;ENSBTAG00000001473	exon	Jiang_CNV_244;Hou_CNV_2529	nssv1382008;nssv1383084;nsv810974;nssv1378966;nssv1381758;nssv1383138;nssv1379464;nssv1379541;nssv1383164;nssv1378663;nssv1378688;nssv1379932;nssv1379870;nssv1382019;nsv810271
CNVR_665	gain	18	3711757	3714881	3124	*	2	0.134953	ENSBTAG00000026004
CNVR_666	loss	18	4465590	4567479	101889	****	6	0.404858	ENSBTAG00000023780;ENSBTAG00000001010	exon
CNVR_667	loss	18	6791326	6795608	4282	**	2	0.134953
CNVR_668	gain	18	13365474	13439223	73749	****	141	Multiple	ENSBTAG00000006731;ENSBTAG00000010151;ENSBTAG00000023745	exon	Jiang_CNV_247;Hou_CNV_2540	nssv1461339;nsv616076
CNVR_669	loss	18	13583200	13610873	27673	****	2	0.134953
CNVR_670	gain	18	16619737	16622575	2838	*	16	1.07962			Hou_CNV_2543
CNVR_671	loss	18	17111190	17121979	10789	*	3	0.202429			Hou_CNV_2545
CNVR_672	loss	18	24765111	24776342	11231	**	2	0.134953	ENSBTAG00000011164	exon
CNVR_673	gain	18	27671416	27679500	8084	*	3	0.202429
CNVR_674	both	18	38807818	38823375	15557	*	2	0.134953	ENSBTAG00000042231	exon		nssv1382208;nsv810666
CNVR_675	loss	18	49534810	49547073	12263	*	72	4.8583			Hou_CNV_2566	nssv1459144;nsv835648;nssv1459913;nssv1457541
CNVR_676	gain	18	58478126	58496609	18483	*	5	0.337382	ENSBTAG00000046864;ENSBTAG00000018162	exon	Hou_CNV_2574	nssv1456607;nssv1459925;nssv1458361;nsv835420;nssv1458362;nsv834911
CNVR_677	gain	18	58625879	58660724	34845	****	68	4.58839	ENSBTAG00000047761	exon	Hou_CNV_2576	nssv1457555;nssv1458363;nssv1459158;nssv1460602
CNVR_678	gain	18	59438036	59459056	21020	**	2	0.134953				nssv1457562;nssv1458370;nssv1459165;nsv835044;nssv1460609;nssv1378599;nssv1457561;nssv1458369;nssv1459164;nssv1459930;nssv1460607;nsv835200
CNVR_679	loss	18	59730855	59756010	25155	*	8	0.539811	ENSBTAG00000040411	exon	Hou_CNV_2580	nssv1456621;nssv1457564;nssv1458372;nssv1459167;nssv1459936;nssv1460612;nsv835710;nssv1456622;nssv1457565;nssv1458373;nssv1459168;nssv1459937;nssv1460613;nsv834799;nssv1457563;nssv1458371;nssv1459166;nssv1459935;nssv1460610;nsv835236;nssv1457562;nssv1458370;nssv1459165;nsv835044;nssv1460609
CNVR_680	gain	18	61226177	61232748	6571	*	9	0.607287	ENSBTAG00000000336	exon	Hou_CNV_2584	nsv810294;nssv1379961
CNVR_681	both	18	61481204	61518565	37361	**	250	16.8691			Jiang_CNV_255;Hou_CNV_2586;Zhang_CNV_19	nssv1380463;nssv1382707;nsv810672;nsv810981;nssv1382098;nssv1380232;nssv1380883;nssv1380930;nssv1381035;nssv1381077;nssv1381460;nssv1379761;nssv1381694;nssv1381998;nssv1382055;nssv1382209;nssv1382558;nssv1382873;nsv835654;nssv1380185;nssv1380223;nssv1380392;nssv1380399;nssv1380424;nssv1380476;nssv1380503;nssv1380840;nssv1382141;nssv1382887;nssv1456633;nssv1457575;nssv1458383;nssv1459179;nssv14599…
CNVR_683	both	18	61714389	61835029	120640	***	408	27.5304	ENSBTAG00000009364;ENSBTAG00000013345	exon	Jiang_CNV_255;Hou_CNV_2586;Zhang_CNV_252	nsv616084;nssv1457578;nssv1184695;nssv1184766;nssv1461014;nssv1461337;nssv1461671;nssv1461007;nssv1461182;nssv1461493;nssv1461527;nssv1461040;nssv1461111;nssv1461423;nssv1461605;nssv1461738;nssv1380463;nssv1382707;nsv810672;nsv810981;nssv1382098;nssv1380232;nssv1380883;nssv1380930;nssv1381035;nssv1381077;nssv1381460;nssv1379761;nssv1381694;nssv1381998;nssv1382055;nssv1382209;nssv1382558;nssv13828…
CNVR_684	both	18	61855985	61924592	68607	***	582	39.2713			Hou_CNV_2587;Zhang_CNV_144;Zhang_CNV_253	nsv616084;nssv1457578;nssv1184695;nssv1184766;nssv1461014;nssv1461337;nssv1461671;nssv1380463;nssv1382707;nsv810672;nsv810981;nssv1382098;nssv1380232;nssv1380883;nssv1380930;nssv1381035;nssv1381077;nssv1381460;nssv1379761;nssv1381694;nssv1381998;nssv1382055;nssv1382209;nssv1382558;nssv1382873;nsv835654
CNVR_685	gain	18	62523805	62531969	8164	**	2	0.134953
CNVR_687	loss	19	2331441	2437110	105669	****	12	0.809717			Hou_CNV_2607;Hou_CNV_2608
CNVR_689	loss	19	2983137	3019747	36610	**	26	1.75439			Hou_CNV_2614
CNVR_690	loss	19	3518661	3527724	9063	**	5	0.337382
CNVR_691	loss	19	3577774	3711358	133584	****	5	0.337382			Hou_CNV_2615;Hou_CNV_2616
CNVR_692	loss	19	3885630	3918888	33258	***	69	4.65587	ENSBTAG00000044618	exon	Hou_CNV_2617;Zhang_CNV_2;Zhang_CNV_75
CNVR_693	loss	19	7221113	7235609	14496	**	2	0.134953
CNVR_694	gain	19	9350340	9355948	5608	**	2	0.134953	ENSBTAG00000045921	exon	Hou_CNV_2628	nssv1459199;nsv835372
CNVR_695	loss	19	9820148	9836160	16012	*	27	1.82186	ENSBTAG00000010167;ENSBTAG00000028696;ENSBTAG00000046532	exon
CNVR_696	gain	19	9877661	9964662	87001	***	8	0.539811	ENSBTAG00000034766;ENSBTAG00000015036;ENSBTAG00000046283	exon	Hou_CNV_2629
CNVR_698	both	19	19830985	19842405	11420	*	4	0.269906	ENSBTAG00000006894;ENSBTAG00000024490	exon	Hou_CNV_2637	nssv1382935;nssv1456402;nssv1457290;nssv1458105;nssv1458892;nssv1459694;nssv1460419;nsv810877;nsv835142
CNVR_699	loss	19	24521970	24525423	3453	*	2	0.134953			Hou_CNV_2642
CNVR_700	gain	19	24560909	24582735	21826	**	35	2.36167	ENSBTAG00000042590;ENSBTAG00000019391	exon	Hou_CNV_2643	nssv1456654;nssv1458405;nssv1459203;nsv835621
CNVR_701	loss	19	34302927	34308922	5995	**	2	0.134953
CNVR_702	gain	19	43094832	43170256	75424	****	2	0.134953	ENSBTAG00000021523;ENSBTAG00000039684	exon
CNVR_703	gain	19	50863908	50879612	15704	*	2	0.134953	ENSBTAG00000039765	exon	Hou_CNV_2674	nssv1456676;nssv1457612;nssv1458420;nssv1459219;nssv1459987;nssv1460651;nsv835080
CNVR_704	gain	19	51937829	51980475	42646	***	2	0.134953	ENSBTAG00000016776	exon	Jiang_CNV_269
CNVR_705	gain	19	52776058	52883732	107674	****	2	0.134953	ENSBTAG00000022489	exon	Jiang_CNV_271;Hou_CNV_2676;Zhang_CNV_3;Zhang_CNV_76	nssv1456677;nsv835548;nssv1461272;nsv616093;nssv1459220;nssv1458421;nssv1459988;nssv1457613
CNVR_706	both	19	61804230	61806709	2479	*	2	0.134953	ENSBTAG00000001609
CNVR_707	gain	19	63238906	63270842	31936	***	3	0.202429	ENSBTAG00000001915	exon	Hou_CNV_2694
CNVR_708	loss	19	63344091	63351304	7213	**	2	0.134953			Hou_CNV_2695
CNVR_709	gain	20	5843423	5866445	23022	*	2	0.134953			Jiang_CNV_278
CNVR_710	gain	20	29976916	29985161	8245	**	5	0.337382
CNVR_711	both	20	34152254	34214901	62647	****	3	0.202429
CNVR_712	loss	20	34351217	34353553	2336	*	3	0.202429			Hou_CNV_2726
CNVR_713	loss	20	44819539	44843568	24029	**	2	0.134953
CNVR_714	both	20	45910295	45967820	57525	****	68	4.58839			Hou_CNV_2743	nssv1378467;nsv810323
CNVR_715	loss	20	50452221	50588097	135876	****	7	0.472335
CNVR_716	loss	20	54548594	54590357	41763	**	4	0.269906				nssv1379963;nsv810331;nssv1380650
CNVR_717	gain	20	57391055	57403850	12795	**	2	0.134953			Hou_CNV_2765
CNVR_718	loss	20	60624241	60641036	16795	**	2	0.134953
CNVR_719	gain	20	61446003	61458328	12325	***	4	0.269906			Hou_CNV_2773
CNVR_720	loss	20	62460002	62467603	7601	*	26	1.75439			Hou_CNV_2777
CNVR_721	gain	20	65686145	65689838	3693	*	7	0.472335
CNVR_722	gain	20	67399991	67589402	189411	****	36	Multiple
CNVR_723	gain	20	67592370	67648585	56215	****	20	1.34953			Hou_CNV_2784
CNVR_724	gain	20	70511330	70517316	5986	**	2	0.134953
CNVR_725	both	20	71707252	71760763	53511	**	2	0.134953	ENSBTAG00000039409;ENSBTAG00000004629	exon
CNVR_726	loss	21	430025	452463	22438	*	2	0.134953
CNVR_727	loss	21	552613	581078	28465	**	6	0.404858			Hou_CNV_2787
CNVR_728	gain	21	1567077	1629222	62145	*	2	0.134953	ENSBTAG00000044247;ENSBTAG00000042316	exon		nsv810514;nssv1461050;nssv1461148;nssv1461162;nsv616117;nssv1456696
CNVR_729	gain	21	1731067	1768768	37701	*	4	0.269906	ENSBTAG00000006648	exon		nsv810514;nssv1461050;nssv1461148;nssv1461162;nsv616117;nssv1456696
CNVR_731	both	21	3212942	3225276	12334	*	4	0.269906
CNVR_732	loss	21	3882864	3887470	4606	*	11	0.74224			Hou_CNV_2795
CNVR_733	loss	21	9944558	9960757	16199	**	15	1.01215
CNVR_734	both	21	19022098	19085343	63245	****	149	10.054				nssv1382467;nsv810683
CNVR_735	both	21	20079777	20164126	84349	***	57	3.84615	ENSBTAG00000047729;ENSBTAG00000001308;ENSBTAG00000045929;ENSBTAG00000046591;ENSBTAG00000040580	exon	Hou_CNV_2804	nssv1380301;nssv1380691;nssv1381612;nssv1382021;nsv810341;nssv1460942;nsv616100;nssv1461230;nssv1457630;nssv1458438;nssv1459235;nssv1460665;nsv835116;nssv1460011;nssv1456699;nssv1461237;nssv1379456;nssv1459236;nssv1460013;nssv1460667;nssv1456700;nssv1457631;nssv1458439;nsv835960
CNVR_736	gain	21	20534012	20549074	15062	**	64	4.31849			Hou_CNV_2809	nssv1380301;nssv1380691;nssv1381612;nssv1382021;nsv810341
CNVR_738	both	21	21994654	22005638	10984	*	3	0.202429
CNVR_739	loss	21	25909554	25913855	4301	*	2	0.134953	ENSBTAG00000036380	exon
CNVR_740	loss	21	39127444	39142280	14836	*	95	6.41026
CNVR_741	loss	21	40832856	40837384	4528	*	2	0.134953			Hou_CNV_2833
CNVR_742	gain	21	44977708	44980863	3155	**	3	0.202429			Hou_CNV_2837
CNVR_743	both	21	46013008	46048078	35070	**	2	0.134953
CNVR_744	loss	21	52305970	52329035	23065	**	134	9.04184			Hou_CNV_2854;Zhang_CNV_135
CNVR_746	gain	21	59275661	59291824	16163	***	106	7.1525	ENSBTAG00000031834	exon	Hou_CNV_2867
CNVR_747	gain	21	69425981	69433617	7636	*	9	0.607287	ENSBTAG00000026893	exon		nssv1379016;nssv1379043;nssv1379085;nssv1379169;nssv1379209;nsv810353;nssv1459265;nsv836006
CNVR_748	both	21	70803573	70833173	29600	**	7	0.472335	ENSBTAG00000007187	exon	Hou_CNV_2879;Hou_CNV_2880;Zhang_CNV_352
CNVR_749	loss	21	70885995	70894486	8491	****	3	0.202429	ENSBTAG00000017636
CNVR_750	both	21	71351864	71384115	32251	***	5	0.337382	ENSBTAG00000046364;ENSBTAG00000047606	exon	Hou_CNV_2882
CNVR_751	loss	22	111883	138506	26623	*	2	0.134953	ENSBTAG00000023954	exon
CNVR_752	gain	22	1282228	1284130	1902	*	11	0.74224
CNVR_754	gain	22	16012524	16024708	12184	**	5	0.337382	ENSBTAG00000008893
CNVR_755	loss	22	20281684	20331448	49764	***	3	0.202429			Jiang_CNV_303;Hou_CNV_2910
CNVR_756	loss	22	22245087	22253647	8560	*	31	2.09177			Hou_CNV_2911
CNVR_757	loss	22	22888039	22894597	6558	*	10	0.674764			Hou_CNV_2914
CNVR_758	loss	22	24121185	24265271	144086	****	4	0.269906
CNVR_759	loss	22	24583186	24587841	4655	*	5	0.337382			Hou_CNV_2916
CNVR_760	loss	22	27931181	27947878	16697	**	57	3.84615			Hou_CNV_2921;Hou_CNV_2922
CNVR_761	loss	22	32688361	32690593	2232	*	2	0.134953	ENSBTAG00000022681	exon	Hou_CNV_2926
CNVR_762	loss	22	36315708	37194409	878701	**	2	0.134953	ENSBTAG00000008534;ENSBTAG00000019048;ENSBTAG00000003165	exon		nssv1458465;nssv1459266;nsv835110
CNVR_763	loss	22	38140765	38166370	25605	**	12	0.809717			Hou_CNV_2935
CNVR_764	loss	22	41703903	41709601	5698	*	20	1.34953	ENSBTAG00000014418		Hou_CNV_2942
CNVR_765	loss	22	42933509	43000816	67307	****	60	4.04858	ENSBTAG00000020373	exon	Hou_CNV_2946
CNVR_766	loss	22	56150370	56158291	7921	*	9	0.607287	ENSBTAG00000035827
CNVR_767	loss	22	58333623	58339024	5401	**	2	0.134953
CNVR_768	both	22	60013680	60076126	62446	*	2	0.134953	ENSBTAG00000019707;ENSBTAG00000006179;ENSBTAG00000030962	exon	Hou_CNV_2953	nssv1380161;nsv810363;nssv1380350;nssv1382874;nsv811002
CNVR_769	both	22	60911345	60940596	29251	**	2	0.134953	ENSBTAG00000009159	exon	Jiang_CNV_312
CNVR_770	gain	23	3943486	3960752	17266	***	91	6.14035	ENSBTAG00000033515	exon	Hou_CNV_2963
CNVR_771	gain	23	6366885	6368590	1705	*	29	1.95682	ENSBTAG00000014581		Hou_CNV_2969
CNVR_773	loss	23	12289281	12816660	527379	****	12	0.809717	ENSBTAG00000000529;ENSBTAG00000012703;ENSBTAG00000014063	exon		nssv1458475;nssv1459276;nssv1457666;nsv835171
CNVR_774	both	23	16303837	16340958	37121	**	3	0.202429	ENSBTAG00000005967	exon		nssv1380415;nsv810370
CNVR_775	gain	23	20182060	20188092	6032	*	8	0.539811			Hou_CNV_2977
CNVR_776	loss	23	22244661	22252245	7584	*	2	0.134953	ENSBTAG00000008085	exon	Hou_CNV_2983
CNVR_777	both	23	25325230	25361041	35811	****	230	15.5196	ENSBTAG00000009656	exon	Jiang_CNV_314;Hou_CNV_2985;Zhang_CNV_21;Zhang_CNV_85	nssv1461074;nssv1461523;nsv616107;nssv1461709;nssv1461505;nssv1461766;nssv1458674;nsv835597;nssv1184620;nssv1184675;nssv1184688;nssv1184696;nssv1184711;nssv1184767;nssv1460980;nssv1461042;nssv1461046;nssv1461181;nssv1461320;nssv1461357;nssv1461659;nssv1460925;nssv1461009;nssv1461219;nssv1461269;nssv1461350;nssv1461400;nssv1461407;nssv1461437;nssv1461501;nssv1461563;nssv1461642;nssv1461710;nssv146…
CNVR_778	both	23	25417035	25442124	25089	****	165	11.1336	ENSBTAG00000003352;ENSBTAG00000037605	exon	Jiang_CNV_314;Hou_CNV_2985;Zhang_CNV_304	nssv1184656;nssv1461017;nssv1461044;nssv1461113;nssv1461175;nssv1461410;nssv1461039;nssv1461091;nssv1184736;nssv1461152;nssv1461074;nssv1461523;nsv616107;nssv1461709;nssv1461505;nssv1461766;nssv1458674;nsv835597;nssv1184620;nssv1184675;nssv1184688;nssv1184696;nssv1184711;nssv1184767;nssv1460980;nssv1461042;nssv1461046;nssv1461181;nssv1461320;nssv1461357;nssv1461659;nssv1460925;nssv1461009;nssv146…
CNVR_779	both	23	25747610	25869447	121837	***	199	13.4278	ENSBTAG00000019588	exon	Jiang_CNV_315;Hou_CNV_2988	nssv1184738;nssv1378573;nssv1378648;nssv1378955;nssv1379005;nssv1381012;nssv1382673;nssv1459345;nssv1461052;nsv616125;nsv810427;nsv811030;nsv835188;nssv1461699;nssv1382112;nsv810714;nssv1458542;nssv1460752;nssv1461065
CNVR_780	both	23	25869447	26337243	467796	***	39	2.63158	ENSBTAG00000033979	exon	Jiang_CNV_315;Hou_CNV_2988	nssv1461030;nssv1184738;nssv1378573;nssv1378648;nssv1378955;nssv1379005;nssv1381012;nssv1382673;nssv1459345;nssv1461052;nsv616125;nsv810427;nsv811030;nsv835188;nssv1461699
CNVR_781	both	23	26685681	26895106	209425	****	9	0.607287	ENSBTAG00000046116;ENSBTAG00000023541;ENSBTAG00000046920	exon	Hou_CNV_2989
CNVR_782	both	23	26907964	26919318	11354	**	13	0.877193	ENSBTAG00000023563	exon	Hou_CNV_2990
CNVR_783	both	23	27577284	27602122	24838	***	6	0.404858	ENSBTAG00000045577;ENSBTAG00000008959	exon	Hou_CNV_2993	nssv1456731;nssv1458478;nssv1459279;nsv834849
CNVR_784	loss	23	27665155	27700720	35565	*	5	0.337382	ENSBTAG00000010166;ENSBTAG00000012208	exon	Hou_CNV_2994	nssv1461573;nsv616109;nssv1380186;nssv1380217;nsv810373;nssv1380052;nssv1380100;nssv1380162;nssv1380429;nssv1381004;nssv1381036;nssv1458481;nssv1459281;nssv1460695;nssv1461251;nssv1461390;nsv835172;nssv1461069;nssv1379544;nssv1379848;nssv1380282;nssv1380313;nssv1380937;nssv1381042;nssv1381083;nssv1381461;nssv1381564;nssv1381660;nssv1381665;nssv1381684;nssv1381704;nssv1381737;nssv1457673;nssv13805…
CNVR_785	gain	23	27841983	27880661	38678	**	46	3.10391	ENSBTAG00000007075;ENSBTAG00000022590	exon	Hou_CNV_2995	nssv1184768;nssv1457672;nssv1461008;nssv1461770;nssv1458482;nsv835003;nssv1459282;nssv1461573;nsv616109;nssv1380186;nssv1380217;nsv810373;nssv1380052;nssv1380100;nssv1380162;nssv1380429;nssv1381004;nssv1381036;nssv1458481;nssv1459281;nssv1460695;nssv1461251;nssv1461390;nsv835172;nssv1461069;nssv1379544;nssv1379848;nssv1380282;nssv1380313;nssv1380937;nssv1381042;nssv1381083;nssv1381461;nssv1381564…
CNVR_786	both	23	28439058	28494393	55335	***	177	11.9433	ENSBTAG00000020116	exon	Hou_CNV_2997;Zhang_CNV_106	nssv1461126;nsv616110;nssv1458485;nssv1459286;nssv1457675;nssv1460697;nsv834850;nssv1460047;nssv1457676;nssv1460698;nssv1460048;nssv1457677;nssv1458486;nsv835627
CNVR_787	gain	23	28561217	28566758	5541	**	2	0.134953	ENSBTAG00000035744	exon	Hou_CNV_2997
CNVR_788	both	23	28818476	28873605	55129	***	190	12.8205	ENSBTAG00000025398	exon	Jiang_CNV_316;Hou_CNV_3001	nssv1380885;nssv1380932;nsv810374;nsv616111;nssv1461262;nssv1457678;nssv1458487;nssv1459288;nsv834823;nssv1460702;nssv1184639;nssv1461170;nssv1461431;nssv1461585;nssv1461380;nssv1461596;nssv1461607;nssv1457051
CNVR_789	loss	23	28902561	28919540	16979	**	47	3.17139	ENSBTAG00000027245;ENSBTAG00000027246	exon	Hou_CNV_3002
CNVR_790	both	23	29010903	29099453	88550	**	168	11.336	ENSBTAG00000047644;ENSBTAG00000047763;ENSBTAG00000031835;ENSBTAG00000046892;ENSBTAG00000047829;ENSBTAG00000048019;ENSBTAG00000039390	exon	Hou_CNV_3003;Zhang_CNV_107	nssv1184737;nssv1184754;nssv1460978;nsv616112;nssv1457679;nssv1458488;nssv1459289;nssv1460051;nssv1460703;nsv835503;nssv1456740;nssv1460704
CNVR_791	gain	23	29258654	29315409	56755	****	72	4.8583	ENSBTAG00000046777;ENSBTAG00000047086;ENSBTAG00000046023;ENSBTAG00000038608	exon	Jiang_CNV_317;Hou_CNV_3004	nssv1456741;nssv1457680;nssv1459290;nsv834985
CNVR_792	loss	23	29677865	29698840	20975	**	61	4.11606	ENSBTAG00000040457;ENSBTAG00000015175	exon	Hou_CNV_3006
CNVR_793	both	23	29788998	29808818	19820	*	511	34.4804			Hou_CNV_3008	nssv1457683;nssv1459292;nssv1460053;nssv1456743;nsv835890;nssv1460706
CNVR_794	loss	23	30404750	30443202	38452	*	34	2.2942			Hou_CNV_3011	nssv1381150;nsv810375;nssv1456744;nssv1460054;nsv835737;nssv1457684;nssv1458491;nssv1459293;nssv1460707
CNVR_795	loss	23	30544966	30548742	3776	*	10	0.674764			Hou_CNV_3012
CNVR_796	loss	23	31509141	31518135	8994	*	2	0.134953	ENSBTAG00000031767	exon
CNVR_797	gain	23	35566555	35584577	18022	**	25	1.68691			Hou_CNV_3024;Zhang_CNV_22
CNVR_798	gain	23	50374337	50388461	14124	**	46	3.10391			Hou_CNV_3039	nssv1456754
CNVR_799	both	24	5326967	5342813	15846	**	9	0.607287
CNVR_800	gain	24	6387710	6406428	18718	****	6	0.404858			Hou_CNV_3052
CNVR_801	loss	24	8266762	8275778	9016	**	9	0.607287			Jiang_CNV_319;Hou_CNV_3058	nssv1382789;nsv811012
CNVR_802	loss	24	14494725	14515490	20765	**	10	0.674764			Hou_CNV_3066
CNVR_803	gain	24	16334958	16459756	124798	****	72	Multiple
CNVR_804	loss	24	17546260	17560594	14334	*	19	1.28205
CNVR_806	loss	24	22998870	23272361	273491	****	2	0.134953	ENSBTAG00000010299	exon
CNVR_807	loss	24	24579328	24582206	2878	*	103	6.95007			Hou_CNV_3081
CNVR_808	loss	24	28211546	28244323	32777	**	4	0.269906			Hou_CNV_3089	nssv1380886;nssv1380933;nsv810387
CNVR_809	gain	24	41058996	41071788	12792	*	2	0.134953	ENSBTAG00000024015	exon
CNVR_810	loss	24	44577074	44586057	8983	*	2	0.134953				nssv1381275;nsv810392
CNVR_811	loss	24	48616248	48632298	16050	***	2	0.134953
CNVR_812	gain	24	50914884	50916800	1916	*	4	0.269906	ENSBTAG00000016269
CNVR_813	loss	24	61601418	61613818	12400	**	2	0.134953
CNVR_814	both	24	62411069	62431830	20761	*	200	13.4953	ENSBTAG00000035224	exon	Hou_CNV_3119	nssv1456764;nssv1457701;nssv1458509;nssv1459312;nssv1460071;nssv1460724;nsv836025;nssv1456761;nssv1457698;nssv1458506;nssv1459309;nssv1460067;nssv1460720;nsv835019
CNVR_815	both	25	639795	668542	28747	****	3	0.202429	ENSBTAG00000000177;ENSBTAG00000033580;ENSBTAG00000000179;ENSBTAG00000019743	exon	Jiang_CNV_324;Hou_CNV_3120;Hou_CNV_3121
CNVR_816	loss	25	766584	785640	19056	**	3	0.202429	ENSBTAG00000019745	exon	Hou_CNV_3122;Zhang_CNV_132	nssv1380537;nssv1381788;nssv1381827;nssv1381890;nssv1381902;nsv810396;nssv1383149;nsv811018
CNVR_817	gain	25	2154687	2180562	25875	**	2	0.134953	ENSBTAG00000020582	exon		nssv1457708;nssv1458516;nssv1459320;nsv834826;nssv1460730
CNVR_818	gain	25	3508578	3533841	25263	***	3	0.202429	ENSBTAG00000009201;ENSBTAG00000046339	exon
CNVR_819	gain	25	9305480	9330546	25066	**	21	1.417	ENSBTAG00000007177	exon	Hou_CNV_3129	nssv1382714;nssv1382880;nsv811022
CNVR_820	gain	25	9358007	9363138	5131	*	5	0.337382	ENSBTAG00000007177	exon	Hou_CNV_3130	nssv1382714;nssv1382880;nsv811022
CNVR_821	gain	25	9607383	9662729	55346	***	242	16.3293	ENSBTAG00000020649	exon	Jiang_CNV_327;Hou_CNV_3131	nssv1460947;nssv1461461;nsv616118;nssv1380760;nsv810401
CNVR_822	both	25	11467621	11477021	9400	**	126	8.50202			Hou_CNV_3132
CNVR_823	gain	25	15134840	15137368	2528	*	5	0.337382
CNVR_824	loss	25	15282238	15293395	11157	**	2	0.134953
CNVR_825	gain	25	18666885	18674448	7563	*	35	2.36167	ENSBTAG00000006448;ENSBTAG00000006449	exon	Hou_CNV_3139;Zhang_CNV_133	nssv1382938;nsv811024
CNVR_826	gain	25	23289401	23291896	2495	*	3	0.202429
CNVR_827	loss	25	31101563	31162273	60710	***	5	0.337382			Hou_CNV_3150
CNVR_828	loss	25	33321529	33352790	31261	**	2	0.134953	ENSBTAG00000009780	exon	Hou_CNV_3152	nssv1382143;nsv810708
CNVR_829	loss	25	36110341	36114588	4247	*	3	0.202429			Hou_CNV_3153
CNVR_830	both	25	41230983	41321020	90037	****	9	0.607287	ENSBTAG00000014503;ENSBTAG00000005934;ENSBTAG00000040361	exon	Jiang_CNV_331;Hou_CNV_3161	nssv1380983;nsv810405;nssv1380861
CNVR_831	both	25	41953370	42040887	87517	****	5	0.337382	ENSBTAG00000004676;ENSBTAG00000019303;ENSBTAG00000000642;ENSBTAG00000003049	exon	Jiang_CNV_333;Hou_CNV_3163;Hou_CNV_3164
CNVR_832	both	26	3067421	3102104	34683	**	5	0.337382			Hou_CNV_3176	nssv1378430;nsv810408
CNVR_833	both	26	3618349	3651695	33346	***	3	0.202429			Jiang_CNV_335;Hou_CNV_3180;Zhang_CNV_212
CNVR_834	loss	26	4255818	4276762	20944	*	18	1.21457
CNVR_835	loss	26	5627591	5633113	5522	**	41	2.76653			Hou_CNV_3190
CNVR_836	gain	26	6798521	6800940	2419	*	2	0.134953
CNVR_837	loss	26	7836476	7840523	4047	*	7	0.472335	ENSBTAG00000018404
CNVR_838	gain	26	14801249	14830177	28928	***	16	1.07962	ENSBTAG00000016918	exon
CNVR_839	gain	26	19691803	19703972	12169	*	2	0.134953
CNVR_840	gain	26	23668006	23677388	9382	**	40	2.69906	ENSBTAG00000004318;ENSBTAG00000014336	exon	Hou_CNV_3205	nsv835015;nssv1461297;nsv616122;nssv1461728;nssv1457721
CNVR_841	both	26	25719640	25725762	6122	*	31	2.09177	ENSBTAG00000010522	exon	Hou_CNV_3209
CNVR_842	both	26	25957491	25996083	38592	***	4	0.269906	ENSBTAG00000006395;ENSBTAG00000023832;ENSBTAG00000030055	exon	Hou_CNV_3210
CNVR_843	loss	26	28705385	28801208	95823	****	101	Multiple			Hou_CNV_3211	nssv1378882;nssv1379913;nssv1380055;nssv1381043;nssv1381446;nsv810417
CNVR_844	loss	26	33647559	33656027	8468	**	2	0.134953
CNVR_846	gain	26	34671883	34681652	9769	**	4	0.269906			Hou_CNV_3214
CNVR_847	loss	26	47822271	47847767	25496	***	9	0.607287	ENSBTAG00000002435	exon
CNVR_848	loss	26	50296035	50299864	3829	*	2	0.134953
CNVR_849	loss	26	50354981	50359661	4680	*	22	1.48448			Hou_CNV_3220
CNVR_850	both	26	51195535	51238255	42720	**	2	0.134953	ENSBTAG00000009181	exon	Hou_CNV_3222	nssv1378531;nsv810425;nssv1380255
CNVR_851	loss	27	3526028	3547787	21759	***	3	0.202429				nssv1457732;nssv1458540;nssv1456791;nssv1459343;nssv1460096;nssv1460750;nsv834872
CNVR_852	gain	27	4475964	4544917	68953	***	2	0.134953	ENSBTAG00000011032;ENSBTAG00000011034	exon
CNVR_853	both	27	10788391	10880273	91882	**	4	0.269906			Hou_CNV_3248
CNVR_854	gain	27	18225043	18231702	6659	*	6	0.404858			Hou_CNV_3257
CNVR_855	gain	27	20357795	20361389	3594	*	2	0.134953
CNVR_856	loss	27	26738630	26891217	152587	****	10	0.674764
CNVR_857	gain	27	30059478	30089811	30333	*	2	0.134953			Hou_CNV_3275
CNVR_858	both	27	37402440	37417074	14634	**	8	0.539811	ENSBTAG00000003201	exon	Hou_CNV_3280
CNVR_859	both	27	39059412	39062503	3091	*	2	0.134953				nssv1379045;nssv1379087;nsv810438
CNVR_860	both	27	42957919	42963187	5268	*	106	7.1525
CNVR_861	loss	27	44983435	45040883	57448	****	3	0.202429				nssv1381870;nsv810440
CNVR_862	both	28	1639569	1648309	8740	*	5	0.337382			Hou_CNV_3297
CNVR_864	both	28	2343606	2403958	60352	*	3	0.202429			Hou_CNV_3300
CNVR_865	both	28	2468624	2775666	307042	****	879	Multiple	ENSBTAG00000036271;ENSBTAG00000011707;ENSBTAG00000039837;ENSBTAG00000033555;ENSBTAG00000019352;ENSBTAG00000038418;ENSBTAG00000038166	exon	Jiang_CNV_346;Hou_CNV_3301;Zhang_CNV_267	nssv1380865;nssv1380915
CNVR_866	both	28	2796204	2860512	64308	****	289	19.5007	ENSBTAG00000004217;ENSBTAG00000026065	exon	Jiang_CNV_346;Hou_CNV_3301	nssv1380865;nssv1380915
CNVR_867	loss	28	5562243	5563936	1693	*	3	0.202429
CNVR_868	loss	28	11300351	11307820	7469	*	4	0.269906				nssv1379457;nssv1379708;nsv810442;nssv1379293;nssv1381279
CNVR_869	loss	28	22701867	22728784	26917	**	15	1.01215	ENSBTAG00000045699		Hou_CNV_3329
CNVR_870	gain	28	24478116	24483517	5401	*	8	0.539811			Hou_CNV_3334
CNVR_871	both	28	26558460	26567131	8671	*	119	8.02969			Hou_CNV_3336
CNVR_872	loss	28	29722922	29735364	12442	*	2	0.134953			Hou_CNV_3338
CNVR_873	loss	28	30054567	30556761	502194	****	2	0.134953	ENSBTAG00000021879;ENSBTAG00000021883;ENSBTAG00000011072	exon	Hou_CNV_3339
CNVR_874	gain	28	35025761	35036603	10842	*	2	0.134953	ENSBTAG00000019313	exon
CNVR_875	loss	28	36238192	36252281	14089	**	2	0.134953
CNVR_876	loss	28	36504079	36519571	15492	**	15	1.01215			Hou_CNV_3345
CNVR_877	loss	28	40824676	40830048	5372	*	2	0.134953	ENSBTAG00000019623
CNVR_878	both	28	44994204	45010315	16111	*	380	25.641	ENSBTAG00000002669;ENSBTAG00000047666	exon	Hou_CNV_3363
CNVR_879	loss	28	46232303	46248750	16447	*	28	1.88934			Hou_CNV_3364	nssv1457755;nssv1458563;nssv1459367;nssv1460116;nssv1460771;nssv1456821;nsv835053
CNVR_880	loss	29	323185	376652	53467	**	5	0.337382			Hou_CNV_3365
CNVR_881	loss	29	2371184	2378383	7199	**	3	0.202429	ENSBTAG00000004081		Hou_CNV_3370
CNVR_882	gain	29	5155732	5258174	102442	****	77	Multiple	ENSBTAG00000016293;ENSBTAG00000046740;ENSBTAG00000034940	exon	Hou_CNV_3373	nssv1379808;nsv810458
CNVR_883	both	29	5353095	5446333	93238	****	94	6.34278	ENSBTAG00000033656	exon	Hou_CNV_3373	nssv1184755;nssv1380584;nssv1381462;nssv1457761;nssv1458567;nssv1459371;nssv1460120;nssv1460773;nssv1460928;nssv1460988;nssv1461035;nssv1461099;nssv1461112;nssv1461160;nssv1461165;nssv1461168;nssv1461173;nssv1461197;nssv1461221;nssv1461446;nssv1461471;nssv1461482;nssv1461534;nssv1461568;nssv1461579;nssv1461653;nssv1461783;nsv616136;nsv810459;nsv835682;nssv1184769;nssv1457762;nssv1458569;nssv14593…
CNVR_884	loss	29	11094697	11099809	5112	*	7	0.472335			Hou_CNV_3375
CNVR_885	loss	29	21442101	21446086	3985	*	76	5.12821
CNVR_886	loss	29	22506958	22510966	4008	*	4	0.269906			Hou_CNV_3397
CNVR_887	loss	29	24014819	24021977	7158	**	14	0.944669			Hou_CNV_3400
CNVR_888	gain	29	25915368	25928457	13089	**	2	0.134953
CNVR_889	loss	29	27363231	27409510	46279	**	5	0.337382	ENSBTAG00000046299	exon	Jiang_CNV_352;Hou_CNV_3404
CNVR_890	loss	29	27476694	27504958	28264	**	52	3.50877			Hou_CNV_3405	nsv810467
CNVR_891	loss	29	27637458	27663302	25844	**	5	0.337382	ENSBTAG00000047151;ENSBTAG00000047916	exon	Hou_CNV_3406;Zhang_CNV_100	nssv1380094;nsv810467
CNVR_893	gain	29	37219773	37233495	13722	****	23	1.55196			Hou_CNV_3424	nssv1461597;nsv616139
CNVR_894	gain	29	37272045	37393758	121713	****	111	Multiple	ENSBTAG00000030097	exon	Hou_CNV_3424	nssv1461032;nssv1379888;nssv1380850;nssv1380888;nssv1380942;nssv1381023;nssv1381485;nssv1381709;nssv1381725;nsv810470;nssv1461455;nssv1461597;nsv616139
CNVR_895	gain	29	39087970	39382851	294881	***	2	0.134953	ENSBTAG00000047758;ENSBTAG00000037908;ENSBTAG00000048202;ENSBTAG00000046398;ENSBTAG00000047419;ENSBTAG00000034244	exon	Hou_CNV_3426	nssv1457780;nssv1458588;nssv1459392;nssv1460136;nssv1460785;nsv834859;nssv1457779;nssv1458587;nssv1459391;nssv1460135;nssv1460784;nsv834991;nssv1456846;nssv1456847
CNVR_896	gain	29	39739323	39766845	27522	**	5	0.337382	ENSBTAG00000037784	exon		nssv1382122;nsv810731;nssv1380302;nssv1382536;nssv1382540;nssv1382733;nssv1383066;nsv810472;nsv811044;nssv1456851;nssv1457780;nssv1458588;nssv1459392;nssv1460136;nssv1460785;nsv834859
CNVR_897	gain	29	42450038	42510767	60729	****	34	2.2942	ENSBTAG00000037645;ENSBTAG00000011019	exon	Jiang_CNV_356;Hou_CNV_3428	nssv1457786;nssv1460970;nsv616140;nsv835975;nssv1461053;nssv1457784;nsv835911;nssv1456853;nssv1458592;nssv1459395;nssv1460138;nssv1460787
CNVR_898	both	29	42532912	42567601	34689	***	80	5.39811			Jiang_CNV_356;Hou_CNV_3428;Zhang_CNV_1;Zhang_CNV_91	nssv1457786;nssv1460970;nsv616140;nsv835975;nssv1461053
CNVR_899	both	29	50220038	50251428	31390	****	4	0.269906	ENSBTAG00000022158;ENSBTAG00000010447	exon		nsv811047;nssv1382413;nsv810734;nssv1382832;nsv810480;nssv1379190;nssv1380257;nssv1379174;nssv1379242;nssv1380388;nssv1380674;nssv1381037;nssv1381112;nssv1382983;nssv1383121;nssv1379224
Positions are based on the UMD3.1 assembly of the bovine genome.
1 Windows consist of 3 SNPs (*), 5 SNPs (**), 10 SNPs (***), and 15 SNPs (****), respectively.
2 Multiple: CNVR contained more than one CNV in the same animal.
3 Hou_CNV derived from Hou et al. [5]; Jiang_CNV derived from Jiang et al. [8]; Zhang_CNV derived from Zhang et al. [9]

## Sheet: Table S3
Table S3: Comparison of CNVRs detected in this study with the results from three other CNV studies used the Illumina BovineHD BeadChip Array
CNVR_ID	BovineHD studies 1	chr	Start(bp)	End(bp)	CNVR_type
CNVR_3	Hou_CNV_17	1	11763666	11769851	loss
CNVR_4	Hou_CNV_19	1	12846641	12885445	loss
CNVR_5	Hou_CNV_19	1	12846641	12885445	loss
CNVR_8	Hou_CNV_45	1	23233384	23242904	loss
CNVR_9	Jiang_CNV_9	1	27460341	27486654	gain
CNVR_9	Hou_CNV_56	1	27460341	27484683	gain
CNVR_10	Hou_CNV_68	1	32129574	32142914	loss
CNVR_14	Hou_CNV_92	1	40021469	41939116	loss
CNVR_15	Hou_CNV_92	1	40021469	41939116	loss
CNVR_16	Hou_CNV_92	1	40021469	41939116	loss
CNVR_17	Hou_CNV_93	1	42119177	42200489	both
CNVR_17	Jiang_CNV_13	1	42125128	42190693	loss
CNVR_18	Hou_CNV_94	1	42253560	42266979	loss
CNVR_19	Jiang_CNV_14	1	48499242	48514883	gain
CNVR_20	Jiang_CNV_15	1	52033889	52129876	loss
CNVR_20	Hou_CNV_113	1	52119241	52122517	loss
CNVR_22	Hou_CNV_122	1	62165206	62171526	gain
CNVR_23	Hou_CNV_124	1	64406327	64410528	gain
CNVR_24	Hou_CNV_130	1	70749256	70782268	both
CNVR_25	Hou_CNV_132	1	73123910	73239166	gain
CNVR_26	Hou_CNV_134	1	75987278	76045397	loss
CNVR_28	Zhang_CNV_55	1	83218713	83238102	loss
CNVR_29	Hou_CNV_145	1	87795895	87802892	gain
CNVR_31	Jiang_CNV_18	1	93730576	93819471	loss
CNVR_31	Hou_CNV_156	1	93730576	93819471	both
CNVR_31	Zhang_CNV_56	1	93730576	93819471	loss
CNVR_32	Zhang_CNV_293	1	93949896	93957123	gain
CNVR_32	Hou_CNV_157	1	93954887	94357120	loss
CNVR_34	Hou_CNV_158	1	95378415	95382456	loss
CNVR_37	Jiang_CNV_19	1	103078859	103168693	gain
CNVR_37	Hou_CNV_171	1	103084221	103119944	gain
CNVR_38	Hou_CNV_173	1	103213070	103275245	loss
CNVR_40	Hou_CNV_179	1	105033937	105264358	loss
CNVR_42	Hou_CNV_193	1	113220450	113244208	gain
CNVR_44	Hou_CNV_200	1	123608599	125195909	loss
CNVR_45	Hou_CNV_200	1	123608599	125195909	loss
CNVR_44	Jiang_CNV_20	1	124118724	124191812	gain
CNVR_47	Hou_CNV_215	1	140468259	140483441	loss
CNVR_48	Hou_CNV_216	1	140578655	140582190	gain
CNVR_50	Hou_CNV_234	2	116567	136345	loss
CNVR_50	Zhang_CNV_8	2	116567	136345	loss
CNVR_52	Hou_CNV_246	2	9183995	9199014	loss
CNVR_53	Hou_CNV_249	2	10785018	10810601	loss
CNVR_57	Hou_CNV_286	2	45585488	45591707	loss
CNVR_58	Hou_CNV_287	2	46477034	46485436	loss
CNVR_60	Hou_CNV_291	2	49327887	49337028	loss
CNVR_61	Hou_CNV_293	2	50300666	50327795	loss
CNVR_64	Hou_CNV_306	2	61044450	61082318	gain
CNVR_65	Hou_CNV_309	2	63873059	64072254	both
CNVR_65	Zhang_CNV_274	2	64035031	64052144	loss
CNVR_67	Hou_CNV_320	2	70156006	70163882	gain
CNVR_69	Hou_CNV_325	2	75425008	75464316	loss
CNVR_69	Hou_CNV_326	2	75472312	75475758	loss
CNVR_70	Hou_CNV_336	2	78541457	78557269	gain
CNVR_71	Jiang_CNV_28	2	81749541	81877152	gain
CNVR_71	Hou_CNV_341	2	81844987	81866621	loss
CNVR_72	Jiang_CNV_29	2	82304177	82392776	gain
CNVR_73	Hou_CNV_344	2	82984400	83054006	loss
CNVR_73	Jiang_CNV_30	2	82987606	83054006	loss
CNVR_74	Hou_CNV_350	2	89577166	89587500	gain
CNVR_75	Jiang_CNV_31	2	98475696	98496473	gain
CNVR_75	Hou_CNV_361	2	98480344	98509897	gain
CNVR_80	Jiang_CNV_33	2	112859692	112964321	loss
CNVR_81	Hou_CNV_379	2	115322601	115354397	loss
CNVR_82	Hou_CNV_384	2	119664594	119665706	gain
CNVR_84	Jiang_CNV_34	2	124168169	124211492	loss
CNVR_84	Hou_CNV_386	2	124177025	124211492	loss
CNVR_85	Jiang_CNV_35	2	124330343	124398570	loss
CNVR_85	Hou_CNV_389	2	124330343	124398570	loss
CNVR_86	Hou_CNV_392	2	130197949	130204643	loss
CNVR_88	Hou_CNV_399	2	133961314	133985999	gain
CNVR_89	Hou_CNV_403	2	135516140	135584976	gain
CNVR_89	Jiang_CNV_38	2	135577686	135617581	loss
CNVR_90	Hou_CNV_406	2	136749793	136802493	both
CNVR_90	Zhang_CNV_12	2	136749793	136776410	loss
CNVR_91	Jiang_CNV_40	3	706336	776764	gain
CNVR_91	Hou_CNV_410	3	706336	797529	both
CNVR_92	Hou_CNV_423	3	7957960	7966233	loss
CNVR_93	Hou_CNV_426	3	8627110	8682290	both
CNVR_97	Hou_CNV_438	3	13520344	13523146	gain
CNVR_98	Hou_CNV_440	3	15239708	15333979	gain
CNVR_100	Hou_CNV_443	3	20964087	20999367	gain
CNVR_100	Hou_CNV_444	3	21065478	21075487	gain
CNVR_101	Hou_CNV_445	3	21217250	21239099	gain
CNVR_102	Hou_CNV_445	3	21217250	21239099	gain
CNVR_102	Hou_CNV_446	3	21259216	21313585	gain
CNVR_103	Hou_CNV_450	3	23086951	23112143	gain
CNVR_104	Hou_CNV_465	3	38494287	38497244	loss
CNVR_106	Jiang_CNV_46	3	40511241	40567792	gain
CNVR_106	Hou_CNV_471	3	40531848	40556734	loss
CNVR_108	Hou_CNV_486	3	47972502	47995276	loss
CNVR_109	Hou_CNV_487	3	49241891	49262005	loss
CNVR_110	Hou_CNV_491	3	50167465	50188620	loss
CNVR_111	Hou_CNV_493	3	52174323	52220336	gain
CNVR_113	Jiang_CNV_48	3	54242502	54253993	gain
CNVR_113	Hou_CNV_494	3	54251564	54256514	gain
CNVR_113	Zhang_CNV_35	3	54251564	54253993	gain
CNVR_114	Hou_CNV_496	3	54351188	55034224	both
CNVR_115	Hou_CNV_496	3	54351188	55034224	both
CNVR_116	Hou_CNV_496	3	54351188	55034224	both
CNVR_114	Zhang_CNV_148	3	54414408	54822796	gain
CNVR_115	Zhang_CNV_148	3	54414408	54822796	gain
CNVR_114	Zhang_CNV_80	3	54522367	54963401	loss
CNVR_116	Zhang_CNV_80	3	54522367	54963401	loss
CNVR_114	Jiang_CNV_49	3	54541000	54682807	gain
CNVR_114	Zhang_CNV_36	3	54541000	54963401	loss
CNVR_116	Zhang_CNV_36	3	54541000	54963401	loss
CNVR_119	Hou_CNV_547	3	97045586	97052393	loss
CNVR_120	Hou_CNV_551	3	99811044	99836774	gain
CNVR_121	Hou_CNV_555	3	103336589	103340310	gain
CNVR_122	Hou_CNV_562	3	105705145	105734471	both
CNVR_122	Zhang_CNV_38	3	105711958	105720505	loss
CNVR_123	Jiang_CNV_54	3	118079768	118119003	loss
CNVR_124	Hou_CNV_568	3	119689058	119711442	gain
CNVR_125	Hou_CNV_569	3	119856994	120117354	both
CNVR_128	Hou_CNV_571	4	1062	24608	both
CNVR_128	Hou_CNV_572	4	98241	217670	gain
CNVR_130	Hou_CNV_581	4	1461061	1470769	loss
CNVR_132	Hou_CNV_588	4	2850589	2855307	loss
CNVR_134	Hou_CNV_591	4	3912854	3915686	loss
CNVR_136	Hou_CNV_595	4	6232064	6459967	gain
CNVR_137	Hou_CNV_599	4	7736057	7768281	both
CNVR_138	Hou_CNV_601	4	9019782	9026721	loss
CNVR_140	Hou_CNV_605	4	14371198	14460770	loss
CNVR_141	Hou_CNV_612	4	20001594	20034494	both
CNVR_142	Hou_CNV_621	4	28243455	28249822	both
CNVR_144	Hou_CNV_625	4	30108120	30118615	loss
CNVR_145	Hou_CNV_635	4	36554209	36563030	both
CNVR_148	Hou_CNV_652	4	45046194	45079239	both
CNVR_151	Hou_CNV_653	4	47522914	47537722	gain
CNVR_155	Hou_CNV_667	4	59834826	59868643	loss
CNVR_156	Hou_CNV_672	4	66017706	66027971	gain
CNVR_157	Hou_CNV_680	4	73369761	73383448	loss
CNVR_158	Hou_CNV_687	4	75020201	75112970	gain
CNVR_158	Zhang_CNV_94	4	75028395	75077794	gain
CNVR_159	Hou_CNV_692	4	83271369	83294785	loss
CNVR_160	Hou_CNV_693	4	83406887	83463128	both
CNVR_160	Jiang_CNV_61	4	83429553	83468395	gain
CNVR_163	Hou_CNV_718	4	96788555	96804757	loss
CNVR_164	Hou_CNV_720	4	99786907	99905388	both
CNVR_165	Hou_CNV_727	4	105924787	106144801	both
CNVR_166	Hou_CNV_727	4	105924787	106144801	both
CNVR_165	Jiang_CNV_64	4	106059685	106142458	gain
CNVR_166	Jiang_CNV_64	4	106059685	106142458	gain
CNVR_165	Zhang_CNV_16	4	106059685	106084575	gain
CNVR_166	Zhang_CNV_17	4	106115456	106142458	gain
CNVR_167	Hou_CNV_728	4	106387921	106404042	both
CNVR_168	Hou_CNV_728	4	106387921	106404042	both
CNVR_168	Hou_CNV_729	4	106417821	106545051	both
CNVR_169	Hou_CNV_730	4	106633751	106791813	both
CNVR_170	Jiang_CNV_66	4	108136944	108171759	gain
CNVR_170	Hou_CNV_736	4	108136944	108171759	both
CNVR_171	Hou_CNV_739	4	108809767	108816146	loss
CNVR_172	Hou_CNV_741	4	109085439	109098126	gain
CNVR_173	Jiang_CNV_68	4	113657341	113772916	gain
CNVR_173	Hou_CNV_748	4	113657341	113762447	both
CNVR_173	Zhang_CNV_319	4	113696929	113751078	gain
CNVR_175	Hou_CNV_764	5	468035	554291	gain
CNVR_176	Hou_CNV_769	5	2947606	3804054	both
CNVR_178	Hou_CNV_778	5	4488686	4587298	both
CNVR_179	Hou_CNV_783	5	5626620	5638151	loss
CNVR_183	Hou_CNV_788	5	9762365	9933020	gain
CNVR_184	Hou_CNV_791	5	11432152	11449134	loss
CNVR_185	Hou_CNV_795	5	13035547	13054388	loss
CNVR_185	Zhang_CNV_72	5	13035547	13069626	loss
CNVR_185	Zhang_CNV_96	5	13035547	13061613	loss
CNVR_185	Zhang_CNV_173	5	13044046	13054388	loss
CNVR_189	Zhang_CNV_73	5	22514133	22563988	loss
CNVR_190	Hou_CNV_813	5	31682483	31690859	loss
CNVR_191	Hou_CNV_814	5	31896234	31918396	loss
CNVR_191	Zhang_CNV_175	5	31896234	31918396	loss
CNVR_194	Hou_CNV_819	5	39006663	39068045	loss
CNVR_195	Hou_CNV_819	5	39006663	39068045	loss
CNVR_196	Hou_CNV_820	5	40181727	40217046	both
CNVR_198	Hou_CNV_824	5	41573140	41583134	loss
CNVR_199	Hou_CNV_825	5	41721477	41764928	both
CNVR_202	Hou_CNV_849	5	57985850	58293514	both
CNVR_203	Hou_CNV_849	5	57985850	58293514	both
CNVR_202	Jiang_CNV_73	5	58021130	58142392	gain
CNVR_203	Jiang_CNV_73	5	58021130	58142392	gain
CNVR_202	Zhang_CNV_114	5	58024309	58049635	loss
CNVR_204	Hou_CNV_852	5	58705671	59627471	both
CNVR_204	Jiang_CNV_74	5	58966295	59650955	both
CNVR_206	Hou_CNV_858	5	63426863	63433183	gain
CNVR_207	Hou_CNV_866	5	73185738	73190311	loss
CNVR_207	Zhang_CNV_116	5	73185738	73190311	loss
CNVR_209	Hou_CNV_870	5	75542150	75566931	gain
CNVR_210	Hou_CNV_873	5	76599679	76758621	both
CNVR_213	Hou_CNV_876	5	79941263	79954124	loss
CNVR_217	Hou_CNV_883	5	87435508	87469839	loss
CNVR_219	Hou_CNV_907	5	102394624	102693737	both
CNVR_219	Zhang_CNV_117	5	102438090	102538245	gain
CNVR_220	Hou_CNV_909	5	103122325	103454169	both
CNVR_221	Hou_CNV_910	5	103661361	103722388	both
CNVR_223	Hou_CNV_921	5	115034492	115062222	both
CNVR_226	Hou_CNV_927	5	117278033	117648683	both
CNVR_226	Jiang_CNV_84	5	117281795	117674213	both
CNVR_226	Zhang_CNV_118	5	117524110	117639815	loss
CNVR_226	Zhang_CNV_181	5	117524110	117586036	loss
CNVR_227	Hou_CNV_931	5	119239292	119261609	loss
CNVR_231	Hou_CNV_942	6	1072995	1100413	loss
CNVR_232	Hou_CNV_944	6	1520054	1562309	loss
CNVR_233	Hou_CNV_949	6	3190744	3217181	gain
CNVR_233	Zhang_CNV_101	6	3198976	3217181	gain
CNVR_234	Hou_CNV_957	6	7050818	7159060	both
CNVR_235	Hou_CNV_960	6	8009169	8096394	gain
CNVR_236	Hou_CNV_970	6	10774168	10781922	loss
CNVR_237	Hou_CNV_977	6	12846571	12856335	loss
CNVR_238	Hou_CNV_978	6	13711268	13724261	loss
CNVR_240	Hou_CNV_990	6	26079083	26086794	loss
CNVR_243	Hou_CNV_992	6	28989049	29006120	both
CNVR_244	Hou_CNV_996	6	30978996	31006471	gain
CNVR_246	Hou_CNV_1006	6	34889220	34901210	loss
CNVR_247	Hou_CNV_1017	6	42566044	42582519	loss
CNVR_249	Hou_CNV_1022	6	48601080	48797713	loss
CNVR_250	Hou_CNV_1036	6	51920117	51939786	loss
CNVR_251	Hou_CNV_1038	6	52503084	52544597	loss
CNVR_254	Hou_CNV_1054	6	57448716	57464144	loss
CNVR_256	Hou_CNV_1062	6	65940020	65961129	loss
CNVR_256	Zhang_CNV_104	6	65940020	65961129	loss
CNVR_256	Zhang_CNV_241	6	65940020	65964731	loss
CNVR_257	Hou_CNV_1066	6	68316330	68327026	gain
CNVR_259	Hou_CNV_1097	6	82552852	82570788	loss
CNVR_261	Hou_CNV_1098	6	83741791	83750456	loss
CNVR_263	Hou_CNV_1104	6	86121193	86169865	both
CNVR_266	Hou_CNV_1112	6	96023805	96406592	both
CNVR_266	Zhang_CNV_105	6	96055154	96059367	loss
CNVR_269	Hou_CNV_1126	6	111956255	111967710	gain
CNVR_271	Hou_CNV_1144	7	6708218	6718398	both
CNVR_272	Hou_CNV_1149	7	9534900	9611313	both
CNVR_273	Hou_CNV_1150	7	9626435	11337272	both
CNVR_274	Hou_CNV_1150	7	9626435	11337272	both
CNVR_275	Hou_CNV_1150	7	9626435	11337272	both
CNVR_276	Hou_CNV_1150	7	9626435	11337272	both
CNVR_277	Hou_CNV_1150	7	9626435	11337272	both
CNVR_278	Hou_CNV_1150	7	9626435	11337272	both
CNVR_279	Hou_CNV_1150	7	9626435	11337272	both
CNVR_280	Hou_CNV_1150	7	9626435	11337272	both
CNVR_274	Jiang_CNV_104	7	10044994	10206359	gain
CNVR_275	Jiang_CNV_104	7	10044994	10206359	gain
CNVR_276	Jiang_CNV_104	7	10044994	10206359	gain
CNVR_276	Jiang_CNV_105	7	10216191	11091861	both
CNVR_277	Jiang_CNV_105	7	10216191	11091861	both
CNVR_277	Jiang_CNV_105	7	10216191	11091861	both
CNVR_279	Jiang_CNV_105	7	10216191	11091861	both
CNVR_276	Zhang_CNV_109	7	10225525	10247764	loss
CNVR_280	Jiang_CNV_106	7	11136869	11555132	both
CNVR_281	Jiang_CNV_106	7	11136869	11555132	both
CNVR_281	Hou_CNV_1152	7	11526456	11975779	both
CNVR_282	Hou_CNV_1152	7	11526456	11975779	both
CNVR_283	Hou_CNV_1156	7	14714172	14722637	loss
CNVR_284	Hou_CNV_1157	7	14816919	14843094	gain
CNVR_284	Zhang_CNV_5	7	14816919	14843094	gain
CNVR_285	Hou_CNV_1158	7	15066460	15102276	loss
CNVR_286	Hou_CNV_1159	7	15118144	15126059	loss
CNVR_287	Jiang_CNV_107	7	15134645	15190305	loss
CNVR_287	Hou_CNV_1160	7	15134645	15190305	both
CNVR_288	Hou_CNV_1162	7	15361832	15399007	both
CNVR_289	Hou_CNV_1165	7	18497954	18566035	both
CNVR_289	Zhang_CNV_110	7	18531324	18562682	loss
CNVR_289	Zhang_CNV_6	7	18531324	18566035	loss
CNVR_290	Hou_CNV_1171	7	27809201	27824691	gain
CNVR_292	Hou_CNV_1173	7	29569259	29627140	loss
CNVR_295	Hou_CNV_1187	7	41582892	41588354	loss
CNVR_296	Hou_CNV_1190	7	42725058	43353211	both
CNVR_298	Hou_CNV_1190	7	42725058	43353211	both
CNVR_299	Hou_CNV_1190	7	42725058	43353211	both
CNVR_296	Jiang_CNV_115	7	42745346	42839105	gain
CNVR_300	Hou_CNV_1191	7	43487164	43498441	both
CNVR_301	Hou_CNV_1197	7	44161983	44458713	both
CNVR_301	Zhang_CNV_210	7	44169192	44444959	loss
CNVR_304	Hou_CNV_1207	7	53572605	53664924	loss
CNVR_306	Hou_CNV_1219	7	65783735	65871908	loss
CNVR_308	Hou_CNV_1228	7	70186407	70283070	both
CNVR_309	Jiang_CNV_122	7	70609121	70816154	gain
CNVR_310	Jiang_CNV_122	7	70609121	70816154	gain
CNVR_309	Hou_CNV_1230	7	70614678	70712823	gain
CNVR_309	Hou_CNV_1231	7	70735525	70816154	gain
CNVR_310	Hou_CNV_1231	7	70735525	70816154	gain
CNVR_311	Hou_CNV_1232	7	73463457	73474183	loss
CNVR_312	Hou_CNV_1239	7	76479787	76497957	gain
CNVR_313	Hou_CNV_1245	7	80157916	80167182	both
CNVR_314	Hou_CNV_1248	7	83690073	83697392	loss
CNVR_315	Hou_CNV_1251	7	87108583	87150386	loss
CNVR_315	Zhang_CNV_111	7	87116662	87133023	loss
CNVR_317	Hou_CNV_1272	7	99113453	99116654	loss
CNVR_318	Hou_CNV_1273	7	99321502	99328261	loss
CNVR_318	Zhang_CNV_113	7	99325393	99328261	loss
CNVR_322	Hou_CNV_1298	8	373080	416642	loss
CNVR_324	Jiang_CNV_125	8	12440991	12498395	gain
CNVR_324	Hou_CNV_1316	8	12451687	12498395	both
CNVR_325	Jiang_CNV_126	8	12968107	13033777	both
CNVR_325	Hou_CNV_1318	8	12983574	13042765	loss
CNVR_329	Hou_CNV_1322	8	15374573	15390011	loss
CNVR_329	Zhang_CNV_119	8	15374573	15390011	loss
CNVR_330	Hou_CNV_1330	8	22932796	23078877	both
CNVR_331	Hou_CNV_1330	8	22932796	23078877	both
CNVR_333	Hou_CNV_1338	8	30388084	30407640	loss
CNVR_334	Hou_CNV_1342	8	32961137	32968374	loss
CNVR_339	Hou_CNV_1360	8	44931986	44944671	loss
CNVR_340	Hou_CNV_1361	8	46105276	46111407	loss
CNVR_341	Hou_CNV_1364	8	46729375	46736750	gain
CNVR_343	Hou_CNV_1370	8	51593010	51608386	loss
CNVR_346	Jiang_CNV_132	8	61614265	61667640	gain
CNVR_346	Hou_CNV_1382	8	61614265	61664521	both
CNVR_350	Hou_CNV_1393	8	77667309	77687415	loss
CNVR_351	Hou_CNV_1416	8	95983063	96042429	loss
CNVR_352	Jiang_CNV_134	8	96129918	96181815	loss
CNVR_352	Hou_CNV_1417	8	96129918	96187327	loss
CNVR_354	Hou_CNV_1422	8	105168710	105226498	gain
CNVR_355	Hou_CNV_1423	8	105256615	105273649	gain
CNVR_356	Hou_CNV_1429	9	1287617	1339470	loss
CNVR_356	Hou_CNV_1430	9	1464907	1473475	loss
CNVR_356	Hou_CNV_1431	9	1549769	1570047	loss
CNVR_356	Hou_CNV_1432	9	1879683	1893183	loss
CNVR_356	Hou_CNV_1433	9	2246104	2250122	loss
CNVR_357	Hou_CNV_1436	9	3238778	3267709	loss
CNVR_358	Hou_CNV_1437	9	3671485	3684547	both
CNVR_359	Hou_CNV_1440	9	4374671	4389366	loss
CNVR_360	Hou_CNV_1441	9	4886986	4909296	loss
CNVR_361	Hou_CNV_1443	9	5586598	5627402	both
CNVR_361	Zhang_CNV_13	9	5610931	5619077	loss
CNVR_362	Hou_CNV_1446	9	6225419	6252169	both
CNVR_363	Hou_CNV_1452	9	13985299	13992239	loss
CNVR_364	Hou_CNV_1459	9	16424135	16854033	gain
CNVR_365	Hou_CNV_1459	9	16424135	16854033	gain
CNVR_366	Hou_CNV_1462	9	17067599	17078928	loss
CNVR_366	Zhang_CNV_151	9	17075363	17090818	loss
CNVR_367	Hou_CNV_1476	9	28246822	28381623	loss
CNVR_368	Hou_CNV_1481	9	30499714	30576191	loss
CNVR_369	Jiang_CNV_137	9	30932163	30972803	loss
CNVR_369	Hou_CNV_1484	9	30932163	30972803	loss
CNVR_370	Hou_CNV_1493	9	36547860	36598218	loss
CNVR_371	Hou_CNV_1495	9	36934604	36954216	gain
CNVR_372	Jiang_CNV_139	9	45319473	45465776	gain
CNVR_372	Hou_CNV_1503	9	45319473	45470496	gain
CNVR_373	Hou_CNV_1512	9	53893533	53899150	both
CNVR_373	Zhang_CNV_154	9	53893533	53899150	loss
CNVR_375	Hou_CNV_1520	9	56694798	56723536	loss
CNVR_376	Hou_CNV_1521	9	57182000	57201783	loss
CNVR_377	Hou_CNV_1523	9	57961111	57976195	gain
CNVR_378	Hou_CNV_1525	9	58113021	58139945	loss
CNVR_379	Hou_CNV_1526	9	58645044	58650104	gain
CNVR_380	Hou_CNV_1528	9	63928374	63933005	loss
CNVR_382	Hou_CNV_1537	9	66599290	66620995	loss
CNVR_384	Hou_CNV_1542	9	69527371	69536017	loss
CNVR_385	Jiang_CNV_145	9	70291171	70442420	gain
CNVR_386	Jiang_CNV_145	9	70291171	70442420	gain
CNVR_385	Hou_CNV_1543	9	70292273	70372119	gain
CNVR_386	Hou_CNV_1544	9	70421729	70442420	gain
CNVR_390	Hou_CNV_1555	9	84669898	84683964	loss
CNVR_391	Hou_CNV_1582	9	101489618	101928540	both
CNVR_395	Hou_CNV_1598	10	5066860	5079679	gain
CNVR_396	Hou_CNV_1611	10	10531181	10541599	gain
CNVR_396	Hou_CNV_1612	10	10578879	10588709	loss
CNVR_397	Hou_CNV_1620	10	17775153	17786983	gain
CNVR_398	Hou_CNV_1625	10	22159956	25370474	both
CNVR_399	Hou_CNV_1625	10	22159956	25370474	both
CNVR_400	Hou_CNV_1625	10	22159956	25370474	both
CNVR_401	Hou_CNV_1625	10	22159956	25370474	both
CNVR_402	Hou_CNV_1625	10	22159956	25370474	both
CNVR_403	Hou_CNV_1625	10	22159956	25370474	both
CNVR_404	Hou_CNV_1625	10	22159956	25370474	both
CNVR_405	Hou_CNV_1625	10	22159956	25370474	both
CNVR_406	Hou_CNV_1625	10	22159956	25370474	both
CNVR_407	Hou_CNV_1625	10	22159956	25370474	both
CNVR_401	Jiang_CNV_153	10	22492853	24223514	both
CNVR_402	Jiang_CNV_153	10	22492853	24223514	both
CNVR_403	Jiang_CNV_153	10	22492853	24223514	both
CNVR_404	Jiang_CNV_153	10	22492853	24223514	both
CNVR_401	Zhang_CNV_25	10	22738750	22861544	loss
CNVR_402	Zhang_CNV_26	10	23180741	23222741	loss
CNVR_402	Zhang_CNV_82	10	23342481	23413050	loss
CNVR_402	Zhang_CNV_137	10	23540925	23642698	loss
CNVR_402	Zhang_CNV_83	10	23764200	23938808	gain
CNVR_403	Zhang_CNV_83	10	23764200	23938808	gain
CNVR_402	Zhang_CNV_27	10	23847193	23938808	gain
CNVR_403	Zhang_CNV_27	10	23847193	23938808	gain
CNVR_405	Zhang_CNV_28	10	24766755	24998515	loss
CNVR_406	Zhang_CNV_28	10	24766755	24998515	loss
CNVR_406	Zhang_CNV_156	10	25087951	25173443	loss
CNVR_406	Zhang_CNV_84	10	25129328	25173443	loss
CNVR_408	Hou_CNV_1626	10	25457947	25561945	both
CNVR_409	Hou_CNV_1628	10	27058080	27117598	loss
CNVR_410	Hou_CNV_1628	10	27058080	27117598	loss
CNVR_409	Jiang_CNV_154	10	27061809	27095664	loss
CNVR_410	Jiang_CNV_154	10	27061809	27095664	loss
CNVR_411	Hou_CNV_1631	10	27368613	27387673	gain
CNVR_412	Hou_CNV_1634	10	27565890	27570949	loss
CNVR_413	Hou_CNV_1635	10	27634214	27659286	loss
CNVR_414	Hou_CNV_1637	10	27742636	27777300	loss
CNVR_417	Hou_CNV_1653	10	41557884	41609884	both
CNVR_421	Hou_CNV_1674	10	60195930	60201542	both
CNVR_422	Hou_CNV_1677	10	63939052	63947314	gain
CNVR_426	Hou_CNV_1694	10	87873996	87878635	loss
CNVR_427	Hou_CNV_1695	10	90679288	90686795	loss
CNVR_429	Hou_CNV_1698	10	95149558	95266968	loss
CNVR_430	Hou_CNV_1701	10	97356070	97367811	gain
CNVR_431	Hou_CNV_1705	10	98870883	98880486	gain
CNVR_435	Hou_CNV_1725	11	14241827	14279025	loss
CNVR_438	Hou_CNV_1758	11	39880479	39917946	gain
CNVR_439	Hou_CNV_1760	11	41840114	41842810	gain
CNVR_440	Hou_CNV_1761	11	44179527	44199055	loss
CNVR_441	Hou_CNV_1762	11	44710586	44726179	both
CNVR_442	Hou_CNV_1766	11	47034705	47088943	loss
CNVR_444	Hou_CNV_1767	11	47113513	47206059	loss
CNVR_445	Hou_CNV_1767	11	47113513	47206059	loss
CNVR_446	Hou_CNV_1769	11	49055002	49109272	both
CNVR_452	Hou_CNV_1795	11	75666032	75696206	loss
CNVR_454	Hou_CNV_1808	11	86004932	86036402	loss
CNVR_456	Hou_CNV_1814	11	93432996	93467609	gain
CNVR_456	Jiang_CNV_166	11	93445185	93467609	gain
CNVR_457	Jiang_CNV_167	11	93501322	93571781	gain
CNVR_457	Hou_CNV_1815	11	93527989	93571781	gain
CNVR_458	Hou_CNV_1817	11	93896609	93922796	both
CNVR_460	Hou_CNV_1821	11	103727930	103797685	loss
CNVR_461	Hou_CNV_1821	11	103727930	103797685	loss
CNVR_461	Hou_CNV_1822	11	103821456	103914314	both
CNVR_462	Hou_CNV_1822	11	103821456	103914314	both
CNVR_461	Jiang_CNV_170	11	103825803	103920689	loss
CNVR_462	Jiang_CNV_170	11	103825803	103920689	loss
CNVR_463	Hou_CNV_1823	11	104057720	104100041	loss
CNVR_464	Jiang_CNV_172	11	104571309	104616919	loss
CNVR_464	Hou_CNV_1826	11	104571309	104585187	gain
CNVR_464	Hou_CNV_1827	11	104606232	104614411	loss
CNVR_465	Hou_CNV_1828	11	105698763	105724825	loss
CNVR_465	Jiang_CNV_173	11	105707007	105750553	loss
CNVR_465	Hou_CNV_1829	11	105791903	105837590	loss
CNVR_466	Hou_CNV_1829	11	105791903	105837590	loss
CNVR_466	Zhang_CNV_33	11	105844808	105879823	gain
CNVR_467	Jiang_CNV_174	11	106196578	106294494	loss
CNVR_467	Hou_CNV_1831	11	106291424	106361843	loss
CNVR_468	Hou_CNV_1831	11	106291424	106361843	loss
CNVR_469	Hou_CNV_1832	11	106384921	106399415	both
CNVR_470	Hou_CNV_1834	11	107089159	107136891	both
CNVR_471	Hou_CNV_1842	12	936045	947661	both
CNVR_471	Zhang_CNV_39	12	936045	944850	loss
CNVR_472	Hou_CNV_1846	12	1167394	1189469	loss
CNVR_472	Zhang_CNV_40	12	1167394	1185172	loss
CNVR_473	Hou_CNV_1849	12	2186924	2203849	gain
CNVR_473	Jiang_CNV_178	12	2192168	2329348	loss
CNVR_473	Hou_CNV_1850	12	2254109	2259098	loss
CNVR_473	Hou_CNV_1851	12	2283984	2287414	loss
CNVR_474	Hou_CNV_1856	12	3828427	4154835	both
CNVR_475	Hou_CNV_1861	12	6195101	6200726	loss
CNVR_482	Hou_CNV_1891	12	32030317	32232492	both
CNVR_482	Jiang_CNV_184	12	32054331	32218347	loss
CNVR_484	Hou_CNV_1892	12	33914919	33959807	loss
CNVR_487	Hou_CNV_1914	12	43139063	43156708	gain
CNVR_488	Hou_CNV_1915	12	43164746	43196111	loss
CNVR_488	Zhang_CNV_359	12	43164746	43193070	loss
CNVR_489	Hou_CNV_1916	12	43360198	43398340	loss
CNVR_491	Hou_CNV_1938	12	57399771	57411159	loss
CNVR_492	Hou_CNV_1941	12	57694076	57738215	loss
CNVR_496	Hou_CNV_1950	12	60640448	60664504	loss
CNVR_498	Hou_CNV_1952	12	61367943	61396071	loss
CNVR_499	Hou_CNV_1954	12	61672214	61676514	loss
CNVR_499	Hou_CNV_1955	12	61712196	61713890	loss
CNVR_501	Hou_CNV_1969	12	65031774	65138085	both
CNVR_502	Hou_CNV_1970	12	65381872	65420992	gain
CNVR_504	Hou_CNV_1978	12	70348202	72130065	both
CNVR_505	Hou_CNV_1978	12	70348202	72130065	both
CNVR_504	Zhang_CNV_360	12	70435829	70512846	loss
CNVR_504	Jiang_CNV_190	12	70458250	71274536	both
CNVR_505	Jiang_CNV_190	12	70458250	71274536	both
CNVR_505	Jiang_CNV_191	12	71440002	72123747	both
CNVR_505	Zhang_CNV_42	12	71440002	71613636	loss
CNVR_505	Zhang_CNV_125	12	71899472	72042304	loss
CNVR_505	Zhang_CNV_361	12	72107550	72123747	loss
CNVR_506	Hou_CNV_1982	12	72409908	76756892	both
CNVR_507	Hou_CNV_1982	12	72409908	76756892	both
CNVR_508	Hou_CNV_1982	12	72409908	76756892	both
CNVR_509	Hou_CNV_1982	12	72409908	76756892	both
CNVR_510	Hou_CNV_1982	12	72409908	76756892	both
CNVR_511	Hou_CNV_1982	12	72409908	76756892	both
CNVR_512	Hou_CNV_1982	12	72409908	76756892	both
CNVR_513	Hou_CNV_1982	12	72409908	76756892	both
CNVR_514	Hou_CNV_1982	12	72409908	76756892	both
CNVR_515	Hou_CNV_1982	12	72409908	76756892	both
CNVR_516	Hou_CNV_1982	12	72409908	76756892	both
CNVR_517	Hou_CNV_1982	12	72409908	76756892	both
CNVR_518	Hou_CNV_1982	12	72409908	76756892	both
CNVR_506	Jiang_CNV_193	12	72432362	75238779	both
CNVR_507	Jiang_CNV_193	12	72432362	75238779	both
CNVR_508	Jiang_CNV_193	12	72432362	75238779	both
CNVR_509	Jiang_CNV_193	12	72432362	75238779	both
CNVR_510	Jiang_CNV_193	12	72432362	75238779	both
CNVR_511	Jiang_CNV_193	12	72432362	75238779	both
CNVR_512	Jiang_CNV_193	12	72432362	75238779	both
CNVR_513	Jiang_CNV_193	12	72432362	75238779	both
CNVR_514	Jiang_CNV_193	12	72432362	75238779	both
CNVR_508	Zhang_CNV_362	12	72626287	72650565	loss
CNVR_509	Zhang_CNV_362	12	72626287	72650565	loss
CNVR_510	Zhang_CNV_363	12	72726094	72882991	loss
CNVR_511	Zhang_CNV_363	12	72726094	72882991	loss
CNVR_511	Zhang_CNV_86	12	73319626	73363460	loss
CNVR_511	Zhang_CNV_126	12	73363460	73387202	loss
CNVR_512	Zhang_CNV_126	12	73363460	73387202	loss
CNVR_512	Zhang_CNV_43	12	73492233	73564769	loss
CNVR_512	Zhang_CNV_127	12	74421681	74509354	gain
CNVR_512	Zhang_CNV_364	12	74421681	74493207	loss
CNVR_513	Zhang_CNV_365	12	74840021	75193156	loss
CNVR_514	Zhang_CNV_365	12	74840021	75193156	loss
CNVR_513	Zhang_CNV_44	12	75016673	75141024	loss
CNVR_513	Zhang_CNV_87	12	75016673	75250331	loss
CNVR_514	Zhang_CNV_44	12	75016673	75141024	loss
CNVR_514	Zhang_CNV_87	12	75016673	75250331	loss
CNVR_516	Jiang_CNV_194	12	75374251	75946247	both
CNVR_517	Jiang_CNV_194	12	75374251	75946247	both
CNVR_516	Zhang_CNV_128	12	75497057	75579245	gain
CNVR_517	Zhang_CNV_128	12	75497057	75579245	gain
CNVR_518	Zhang_CNV_129	12	76154619	76270340	gain
CNVR_520	Hou_CNV_1986	12	78494480	78499919	loss
CNVR_522	Hou_CNV_2014	13	9062781	9185803	both
CNVR_523	Hou_CNV_2016	13	9845510	9899186	loss
CNVR_524	Hou_CNV_2019	13	11033588	11226207	gain
CNVR_525	Hou_CNV_2020	13	11315563	11378528	both
CNVR_527	Hou_CNV_2032	13	26344707	26356929	loss
CNVR_527	Zhang_CNV_161	13	26344707	26356929	loss
CNVR_529	Jiang_CNV_197	13	43654009	43776717	gain
CNVR_529	Hou_CNV_2040	13	43654009	43776717	gain
CNVR_530	Jiang_CNV_197	13	43654009	43776717	gain
CNVR_530	Hou_CNV_2040	13	43654009	43776717	gain
CNVR_531	Hou_CNV_2041	13	43874035	43896069	gain
CNVR_532	Hou_CNV_2047	13	53684993	53689931	gain
CNVR_533	Hou_CNV_2048	13	53846444	53869628	both
CNVR_534	Hou_CNV_2049	13	53933240	53990117	loss
CNVR_534	Zhang_CNV_77	13	53938383	53982995	loss
CNVR_537	Zhang_CNV_69	14	2002126	2036930	gain
CNVR_537	Jiang_CNV_201	14	2022413	2089613	loss
CNVR_537	Zhang_CNV_229	14	2066638	2089613	gain
CNVR_538	Jiang_CNV_202	14	2758369	2841522	loss
CNVR_538	Hou_CNV_2074	14	2793419	2885790	loss
CNVR_539	Hou_CNV_2076	14	4802585	4816501	gain
CNVR_540	Hou_CNV_2086	14	17271367	17302410	loss
CNVR_541	Zhang_CNV_108	14	17329297	17336372	loss
CNVR_543	Hou_CNV_2110	14	44862013	44868983	gain
CNVR_545	Hou_CNV_2114	14	49639609	49724647	loss
CNVR_546	Hou_CNV_2117	14	52989072	52995072	loss
CNVR_548	Hou_CNV_2119	14	54108047	54126508	both
CNVR_548	Zhang_CNV_99	14	54123999	54126508	loss
CNVR_549	Hou_CNV_2120	14	54221422	54242413	loss
CNVR_551	Hou_CNV_2121	14	54805630	54836816	loss
CNVR_553	Hou_CNV_2131	14	62710391	62830899	both
CNVR_556	Hou_CNV_2149	14	81841283	81878266	gain
CNVR_559	Hou_CNV_2164	15	1259162	1283623	loss
CNVR_559	Hou_CNV_2165	15	1300338	1527542	loss
CNVR_560	Hou_CNV_2167	15	2547001	2576339	gain
CNVR_561	Hou_CNV_2169	15	3042073	3269662	both
CNVR_562	Hou_CNV_2169	15	3042073	3269662	both
CNVR_563	Hou_CNV_2171	15	3349243	3378092	loss
CNVR_564	Hou_CNV_2175	15	4360525	4374950	loss
CNVR_567	Hou_CNV_2183	15	9783385	9790670	gain
CNVR_568	Hou_CNV_2188	15	10792635	10803080	loss
CNVR_568	Hou_CNV_2189	15	10810594	10893213	loss
CNVR_569	Hou_CNV_2203	15	13623551	13637220	both
CNVR_570	Hou_CNV_2206	15	15764194	15781784	loss
CNVR_571	Hou_CNV_2209	15	17347205	17366812	loss
CNVR_572	Hou_CNV_2214	15	20057061	20060323	loss
CNVR_574	Hou_CNV_2231	15	35865714	35888477	both
CNVR_578	Hou_CNV_2240	15	45463063	45542956	loss
CNVR_578	Zhang_CNV_200	15	45482819	45540133	loss
CNVR_579	Hou_CNV_2247	15	46523846	46987386	both
CNVR_580	Hou_CNV_2247	15	46523846	46987386	both
CNVR_581	Hou_CNV_2247	15	46523846	46987386	both
CNVR_582	Hou_CNV_2247	15	46523846	46987386	both
CNVR_579	Zhang_CNV_59	15	46539222	46582054	gain
CNVR_583	Hou_CNV_2251	15	47811444	48094043	both
CNVR_584	Hou_CNV_2251	15	47811444	48094043	both
CNVR_583	Jiang_CNV_214	15	47873132	47968279	gain
CNVR_584	Zhang_CNV_60	15	47996209	48012104	gain
CNVR_586	Hou_CNV_2253	15	48420999	48497054	both
CNVR_588	Hou_CNV_2264	15	49866672	49940983	both
CNVR_589	Hou_CNV_2267	15	50619664	50648702	both
CNVR_591	Hou_CNV_2272	15	51571466	51581813	both
CNVR_593	Hou_CNV_2303	15	70725250	70747191	loss
CNVR_594	Hou_CNV_2311	15	73393350	73411036	loss
CNVR_597	Hou_CNV_2317	15	79377763	79388462	both
CNVR_598	Hou_CNV_2318	15	79493807	79542160	both
CNVR_599	Hou_CNV_2320	15	79763209	79779670	loss
CNVR_600	Hou_CNV_2323	15	80266292	80299924	gain
CNVR_601	Jiang_CNV_221	15	80316180	80831076	both
CNVR_602	Jiang_CNV_221	15	80316180	80831076	both
CNVR_601	Hou_CNV_2324	15	80369812	80866396	both
CNVR_602	Hou_CNV_2324	15	80369812	80866396	both
CNVR_601	Zhang_CNV_145	15	80511026	80529996	loss
CNVR_601	Zhang_CNV_61	15	80511026	80831076	loss
CNVR_602	Zhang_CNV_61	15	80511026	80831076	loss
CNVR_603	Jiang_CNV_222	15	81018176	81079571	loss
CNVR_603	Hou_CNV_2325	15	81018176	81113269	both
CNVR_604	Hou_CNV_2327	15	81271720	81298654	loss
CNVR_604	Hou_CNV_2328	15	81301329	81312446	both
CNVR_605	Hou_CNV_2332	15	82653469	82668033	gain
CNVR_606	Hou_CNV_2334	15	83130077	83147976	gain
CNVR_607	Hou_CNV_2339	15	84037597	84053600	loss
CNVR_608	Hou_CNV_2341	16	24074	87566	both
CNVR_609	Hou_CNV_2342	16	143710	188138	gain
CNVR_610	Hou_CNV_2342	16	143710	188138	gain
CNVR_611	Hou_CNV_2344	16	589239	595526	gain
CNVR_613	Jiang_CNV_223	16	5540018	5743889	loss
CNVR_613	Hou_CNV_2346	16	5540018	5768249	both
CNVR_614	Hou_CNV_2348	16	5799919	6135133	both
CNVR_615	Hou_CNV_2349	16	7055245	7642628	both
CNVR_615	Zhang_CNV_46	16	7388246	7586354	gain
CNVR_616	Hou_CNV_2351	16	8354209	8368502	both
CNVR_617	Hou_CNV_2353	16	8582055	8639703	both
CNVR_618	Hou_CNV_2353	16	8582055	8639703	both
CNVR_619	Hou_CNV_2357	16	9945204	10202454	both
CNVR_619	Jiang_CNV_226	16	9945204	10186082	loss
CNVR_620	Hou_CNV_2360	16	10815791	10841146	loss
CNVR_620	Zhang_CNV_47	16	10815791	10844414	loss
CNVR_621	Hou_CNV_2366	16	13753255	13755054	loss
CNVR_622	Hou_CNV_2370	16	15066677	15130763	loss
CNVR_624	Hou_CNV_2381	16	24287250	24297224	gain
CNVR_628	Hou_CNV_2404	16	49984163	49987839	gain
CNVR_629	Hou_CNV_2412	16	56458959	56468532	loss
CNVR_631	Hou_CNV_2418	16	65553784	65565059	both
CNVR_638	Hou_CNV_2439	17	3319107	3363949	gain
CNVR_639	Hou_CNV_2448	17	8815216	8950629	both
CNVR_642	Hou_CNV_2456	17	14177571	14200125	gain
CNVR_642	Zhang_CNV_65	17	14177571	14200125	gain
CNVR_642	Zhang_CNV_215	17	14178506	14200125	gain
CNVR_643	Hou_CNV_2460	17	15448739	15482962	gain
CNVR_644	Hou_CNV_2468	17	22442123	25131024	both
CNVR_645	Hou_CNV_2468	17	22442123	25131024	both
CNVR_644	Jiang_CNV_233	17	22643383	22715447	gain
CNVR_645	Zhang_CNV_88	17	25056695	25119996	loss
CNVR_646	Hou_CNV_2469	17	25133180	27859325	both
CNVR_647	Hou_CNV_2476	17	31961280	32228217	loss
CNVR_647	Zhang_CNV_216	17	32170510	32217599	loss
CNVR_648	Hou_CNV_2484	17	37709239	37715079	loss
CNVR_649	Hou_CNV_2488	17	38431805	38460128	loss
CNVR_651	Jiang_CNV_238	17	50746686	50962760	loss
CNVR_651	Hou_CNV_2505	17	50746686	50962760	both
CNVR_651	Zhang_CNV_66	17	50746686	50962760	loss
CNVR_652	Hou_CNV_2506	17	51051583	51097333	loss
CNVR_652	Hou_CNV_2507	17	51115979	51433906	loss
CNVR_653	Hou_CNV_2507	17	51115979	51433906	loss
CNVR_654	Hou_CNV_2507	17	51115979	51433906	loss
CNVR_652	Zhang_CNV_67	17	51115979	51216046	loss
CNVR_653	Zhang_CNV_67	17	51115979	51216046	loss
CNVR_654	Hou_CNV_2508	17	51599696	51797519	loss
CNVR_655	Hou_CNV_2512	17	63655359	63675023	both
CNVR_655	Zhang_CNV_68	17	63655359	63668916	gain
CNVR_655	Zhang_CNV_89	17	63655359	63671838	gain
CNVR_658	Hou_CNV_2520	17	72812473	72942592	both
CNVR_658	Hou_CNV_2521	17	72998193	73018819	both
CNVR_659	Hou_CNV_2522	17	73065070	73081635	gain
CNVR_659	Hou_CNV_2523	17	73085398	73118011	both
CNVR_660	Hou_CNV_2523	17	73085398	73118011	both
CNVR_663	Hou_CNV_2529	17	74794960	75148791	both
CNVR_664	Hou_CNV_2529	17	74794960	75148791	both
CNVR_663	Jiang_CNV_244	17	74878327	74948921	loss
CNVR_664	Jiang_CNV_244	17	74878327	74948921	loss
CNVR_668	Jiang_CNV_247	18	13365474	13421111	gain
CNVR_668	Hou_CNV_2540	18	13365474	13439223	gain
CNVR_670	Hou_CNV_2543	18	16619737	16623373	gain
CNVR_671	Hou_CNV_2545	18	17111190	17121979	loss
CNVR_675	Hou_CNV_2566	18	49534810	49554417	both
CNVR_676	Hou_CNV_2574	18	58478126	58496609	gain
CNVR_677	Hou_CNV_2576	18	58629707	58660724	gain
CNVR_679	Hou_CNV_2580	18	59730855	59756010	loss
CNVR_680	Hou_CNV_2584	18	61224167	61232748	gain
CNVR_681	Hou_CNV_2586	18	61384747	61835029	both
CNVR_683	Hou_CNV_2586	18	61384747	61835029	both
CNVR_681	Jiang_CNV_255	18	61508908	61835029	loss
CNVR_683	Jiang_CNV_255	18	61508908	61835029	loss
CNVR_681	Zhang_CNV_19	18	61508908	61518565	loss
CNVR_683	Zhang_CNV_252	18	61768443	61793917	loss
CNVR_684	Hou_CNV_2587	18	61855985	61929947	both
CNVR_684	Zhang_CNV_144	18	61894649	61918012	loss
CNVR_684	Zhang_CNV_253	18	61894649	61909540	loss
CNVR_687	Hou_CNV_2607	19	2270929	2344351	loss
CNVR_687	Hou_CNV_2608	19	2410207	2470561	loss
CNVR_689	Hou_CNV_2614	19	2983137	3131559	both
CNVR_691	Hou_CNV_2615	19	3634677	3646497	loss
CNVR_691	Hou_CNV_2616	19	3704268	3707844	loss
CNVR_692	Hou_CNV_2617	19	3895190	3930324	both
CNVR_692	Zhang_CNV_2	19	3895190	3919885	loss
CNVR_692	Zhang_CNV_75	19	3896101	3918888	loss
CNVR_694	Hou_CNV_2628	19	9349389	9355948	both
CNVR_696	Hou_CNV_2629	19	9890370	9964662	gain
CNVR_698	Hou_CNV_2637	19	19830985	19946729	both
CNVR_699	Hou_CNV_2642	19	24518588	24525423	loss
CNVR_700	Hou_CNV_2643	19	24540165	24582735	gain
CNVR_703	Hou_CNV_2674	19	50863908	51059887	both
CNVR_704	Jiang_CNV_269	19	51926960	51956990	loss
CNVR_705	Hou_CNV_2676	19	52776058	52895540	both
CNVR_705	Zhang_CNV_3	19	52776058	52895540	gain
CNVR_705	Jiang_CNV_271	19	52832402	52883732	both
CNVR_705	Zhang_CNV_76	19	52832402	52895540	gain
CNVR_707	Hou_CNV_2694	19	63216002	63270842	gain
CNVR_708	Hou_CNV_2695	19	63315453	63376818	both
CNVR_709	Jiang_CNV_278	20	5786088	5843423	loss
CNVR_712	Hou_CNV_2726	20	34351217	34353553	loss
CNVR_714	Hou_CNV_2743	20	45841760	45967820	both
CNVR_717	Hou_CNV_2765	20	57391055	57400795	gain
CNVR_719	Hou_CNV_2773	20	61446003	61458328	gain
CNVR_720	Hou_CNV_2777	20	62460002	62467603	loss
CNVR_723	Hou_CNV_2784	20	67602188	67642431	gain
CNVR_727	Hou_CNV_2787	21	552613	599530	loss
CNVR_732	Hou_CNV_2795	21	3882864	3887470	loss
CNVR_735	Hou_CNV_2804	21	20062038	20178454	both
CNVR_736	Hou_CNV_2809	21	20534831	20558489	gain
CNVR_741	Hou_CNV_2833	21	40832856	40837384	loss
CNVR_742	Hou_CNV_2837	21	44977708	44982773	gain
CNVR_744	Hou_CNV_2854	21	52305970	52329035	loss
CNVR_744	Zhang_CNV_135	21	52305970	52329035	loss
CNVR_746	Hou_CNV_2867	21	59276655	59291824	gain
CNVR_748	Hou_CNV_2879	21	70779690	70818428	loss
CNVR_748	Zhang_CNV_352	21	70803573	70858428	gain
CNVR_748	Hou_CNV_2880	21	70823120	70833173	loss
CNVR_750	Hou_CNV_2882	21	71359883	71384115	loss
CNVR_753	Zhang_CNV_34	22	2787125	2799252	loss
CNVR_755	Jiang_CNV_303	22	20291128	20331448	loss
CNVR_755	Hou_CNV_2910	22	20291128	20331448	loss
CNVR_756	Hou_CNV_2911	22	22245087	22253647	loss
CNVR_757	Hou_CNV_2914	22	22888039	22894597	loss
CNVR_759	Hou_CNV_2916	22	24582003	24587841	both
CNVR_760	Hou_CNV_2921	22	27931181	27945251	loss
CNVR_760	Hou_CNV_2922	22	27947878	27988210	gain
CNVR_761	Hou_CNV_2926	22	32686826	32699804	loss
CNVR_763	Hou_CNV_2935	22	38140765	38169842	loss
CNVR_764	Hou_CNV_2942	22	41703903	41709601	loss
CNVR_765	Hou_CNV_2946	22	42968791	43031326	loss
CNVR_768	Hou_CNV_2953	22	60029005	60092865	loss
CNVR_769	Jiang_CNV_312	22	60922481	60987720	loss
CNVR_770	Hou_CNV_2963	23	3943486	3960752	gain
CNVR_771	Hou_CNV_2969	23	6366885	6368590	gain
CNVR_775	Hou_CNV_2977	23	20182060	20188092	gain
CNVR_776	Hou_CNV_2983	23	22244661	22252245	loss
CNVR_777	Hou_CNV_2985	23	25315725	25452180	both
CNVR_778	Hou_CNV_2985	23	25315725	25452180	both
CNVR_777	Jiang_CNV_314	23	25329895	25442124	gain
CNVR_778	Jiang_CNV_314	23	25329895	25442124	gain
CNVR_777	Zhang_CNV_85	23	25335659	25361041	loss
CNVR_777	Zhang_CNV_21	23	25341782	25361041	loss
CNVR_778	Zhang_CNV_304	23	25428298	25442124	loss
CNVR_779	Hou_CNV_2988	23	25632620	26663258	both
CNVR_780	Hou_CNV_2988	23	25632620	26663258	both
CNVR_779	Jiang_CNV_315	23	25669376	26337243	gain
CNVR_780	Jiang_CNV_315	23	25669376	26337243	gain
CNVR_781	Hou_CNV_2989	23	26853861	26868929	both
CNVR_782	Hou_CNV_2990	23	26913683	26919318	loss
CNVR_783	Hou_CNV_2993	23	27577284	27602122	gain
CNVR_784	Hou_CNV_2994	23	27650286	27733214	both
CNVR_785	Hou_CNV_2995	23	27845424	27880661	gain
CNVR_786	Hou_CNV_2997	23	28431174	28563533	both
CNVR_787	Hou_CNV_2997	23	28431174	28563533	both
CNVR_786	Zhang_CNV_106	23	28448873	28469826	loss
CNVR_788	Hou_CNV_3001	23	28818476	28873605	both
CNVR_788	Jiang_CNV_316	23	28828468	28870776	gain
CNVR_789	Hou_CNV_3002	23	28880784	28988913	loss
CNVR_790	Hou_CNV_3003	23	29010903	29120205	both
CNVR_790	Zhang_CNV_107	23	29032579	29113538	gain
CNVR_791	Jiang_CNV_317	23	29263908	29320903	gain
CNVR_791	Hou_CNV_3004	23	29263908	29322660	both
CNVR_792	Hou_CNV_3006	23	29656663	29740672	loss
CNVR_793	Hou_CNV_3008	23	29788998	29808818	loss
CNVR_794	Hou_CNV_3011	23	30399641	30472870	loss
CNVR_795	Hou_CNV_3012	23	30542083	30550909	loss
CNVR_797	Hou_CNV_3024	23	35566555	35584577	gain
CNVR_797	Zhang_CNV_22	23	35566555	35584577	gain
CNVR_798	Hou_CNV_3039	23	50358078	50392208	both
CNVR_800	Hou_CNV_3052	24	6385261	6387710	gain
CNVR_801	Jiang_CNV_319	24	8251846	8287086	gain
CNVR_801	Hou_CNV_3058	24	8261577	8268244	loss
CNVR_802	Hou_CNV_3066	24	14494725	14515490	loss
CNVR_807	Hou_CNV_3081	24	24573176	24588504	both
CNVR_808	Hou_CNV_3089	24	28211546	28244323	both
CNVR_814	Hou_CNV_3119	24	62359531	62484150	both
CNVR_815	Jiang_CNV_324	25	571753	703653	loss
CNVR_815	Hou_CNV_3120	25	579794	639795	loss
CNVR_815	Hou_CNV_3121	25	653371	659538	loss
CNVR_816	Hou_CNV_3122	25	739054	785640	both
CNVR_816	Zhang_CNV_132	25	759974	785640	gain
CNVR_819	Hou_CNV_3129	25	9305480	9334184	gain
CNVR_820	Hou_CNV_3130	25	9358007	9363138	gain
CNVR_821	Hou_CNV_3131	25	9607383	9664651	gain
CNVR_821	Jiang_CNV_327	25	9615561	9664651	gain
CNVR_822	Hou_CNV_3132	25	11467621	11477021	loss
CNVR_825	Hou_CNV_3139	25	18666885	18674448	gain
CNVR_825	Zhang_CNV_133	25	18666885	18674448	gain
CNVR_827	Hou_CNV_3150	25	31101563	31162273	loss
CNVR_828	Hou_CNV_3152	25	33314090	33363076	loss
CNVR_829	Hou_CNV_3153	25	36110341	36118004	loss
CNVR_830	Hou_CNV_3161	25	41201961	41371975	gain
CNVR_830	Jiang_CNV_331	25	41250992	41289518	loss
CNVR_831	Jiang_CNV_333	25	41953370	41991431	loss
CNVR_831	Hou_CNV_3163	25	41953370	41975360	loss
CNVR_831	Hou_CNV_3164	25	41991431	42019979	loss
CNVR_832	Hou_CNV_3176	26	3067421	3116213	loss
CNVR_833	Jiang_CNV_335	26	3618349	3689522	gain
CNVR_833	Hou_CNV_3180	26	3618349	3637430	loss
CNVR_833	Zhang_CNV_212	26	3618349	3633105	loss
CNVR_835	Hou_CNV_3190	26	5627591	5633113	loss
CNVR_840	Hou_CNV_3205	26	23668006	23690266	gain
CNVR_841	Hou_CNV_3209	26	25719640	25730715	both
CNVR_842	Hou_CNV_3210	26	25927481	25957491	loss
CNVR_843	Hou_CNV_3211	26	28705385	28802987	loss
CNVR_846	Hou_CNV_3214	26	34671883	34682561	gain
CNVR_849	Hou_CNV_3220	26	50354981	50364216	loss
CNVR_850	Hou_CNV_3222	26	51238255	51272203	both
CNVR_853	Hou_CNV_3248	27	10807194	10809743	loss
CNVR_854	Hou_CNV_3257	27	18225043	18235364	gain
CNVR_857	Hou_CNV_3275	27	30059478	30078317	gain
CNVR_858	Hou_CNV_3280	27	37413268	37417074	loss
CNVR_862	Hou_CNV_3297	28	1644820	1648309	gain
CNVR_864	Hou_CNV_3300	28	2324740	2411978	both
CNVR_865	Hou_CNV_3301	28	2468624	2860512	both
CNVR_866	Hou_CNV_3301	28	2468624	2860512	both
CNVR_865	Jiang_CNV_346	28	2475524	2860512	loss
CNVR_866	Jiang_CNV_346	28	2475524	2860512	loss
CNVR_865	Zhang_CNV_267	28	2572926	2710848	gain
CNVR_869	Hou_CNV_3329	28	22701867	22727023	loss
CNVR_870	Hou_CNV_3334	28	24478116	24483517	gain
CNVR_871	Hou_CNV_3336	28	26558460	26567131	loss
CNVR_872	Hou_CNV_3338	28	29727352	29735364	loss
CNVR_873	Hou_CNV_3339	28	30210288	30238686	gain
CNVR_876	Hou_CNV_3345	28	36504079	36519571	loss
CNVR_878	Hou_CNV_3363	28	44994204	45010315	loss
CNVR_879	Hou_CNV_3364	28	45649575	46248750	both
CNVR_880	Hou_CNV_3365	29	323185	394352	loss
CNVR_881	Hou_CNV_3370	29	2371184	2378383	loss
CNVR_882	Hou_CNV_3373	29	5155732	5806437	both
CNVR_883	Hou_CNV_3373	29	5155732	5806437	both
CNVR_884	Hou_CNV_3375	29	11094697	11099809	loss
CNVR_886	Hou_CNV_3397	29	22506958	22510966	loss
CNVR_887	Hou_CNV_3400	29	24014819	24021977	loss
CNVR_889	Jiang_CNV_352	29	27363231	27409510	loss
CNVR_889	Hou_CNV_3404	29	27363231	27434090	loss
CNVR_890	Hou_CNV_3405	29	27476694	27546196	loss
CNVR_891	Hou_CNV_3406	29	27637458	27674574	loss
CNVR_891	Zhang_CNV_100	29	27640611	27673157	loss
CNVR_893	Hou_CNV_3424	29	37219773	37404822	gain
CNVR_894	Hou_CNV_3424	29	37219773	37404822	gain
CNVR_895	Hou_CNV_3426	29	39087970	39333508	gain
CNVR_897	Jiang_CNV_356	29	42455680	42532912	gain
CNVR_897	Hou_CNV_3428	29	42455680	42572034	both
CNVR_898	Jiang_CNV_356	29	42455680	42532912	gain
CNVR_898	Hou_CNV_3428	29	42455680	42572034	both
CNVR_898	Zhang_CNV_1	29	42532912	42567601	gain
CNVR_898	Zhang_CNV_91	29	42559286	42567601	gain
Positions are based on the UMD3.1 assembly of the bovine genome.
1 Hou_CNV derived from Hou et al. [5]; Jiang_CNV derived from Jiang et al. [8]; Zhang_CNV derived from Zhang et al. [9]

## Sheet: Table S4
Table S4: Comparison of CNVRs detected in this study with structural variants deposited in the DGVa
CNVR_ID	DGVa_ID	chr	start (bp)	end (bp)	CNVR_type
CNVR_8	nssv1379435	1	23217832	23307656	loss
CNVR_8	nssv1379677	1	23217832	23307656	loss
CNVR_8	nsv809845	1	23217832	23307656	both
CNVR_9	nssv1383151	1	27434663	27650014	gain
CNVR_9	nsv810740	1	27434663	27650014	both
CNVR_11	nssv1380624	1	32340451	32781615	loss
CNVR_11	nsv809878	1	32340451	32781615	both
CNVR_11	nssv1378585	1	32340451	32640761	loss
CNVR_13	nssv1379406	1	39625351	39692932	gain
CNVR_13	nsv809967	1	39625351	39692932	both
CNVR_14	nssv1380164	1	40046179	41913981	loss
CNVR_14	nsv809978	1	40046179	41913981	both
CNVR_14	nssv1378444	1	40046179	40169492	loss
CNVR_15	nssv1378544	1	40967217	41036643	loss
CNVR_15	nssv1378614	1	40967217	41036643	loss
CNVR_15	nssv1381047	1	40967217	41036643	loss
CNVR_15	nssv1380164	1	40046179	41913981	loss
CNVR_15	nsv809978	1	40046179	41913981	both
CNVR_16	nssv1380164	1	40046179	41913981	loss
CNVR_16	nsv809978	1	40046179	41913981	both
CNVR_18	nssv1379947	1	42142033	42265517	loss
CNVR_18	nssv1379996	1	42142033	42265517	loss
CNVR_18	nssv1380004	1	42142033	42265517	loss
CNVR_18	nssv1380010	1	42142033	42265517	loss
CNVR_18	nssv1380049	1	42142033	42265517	loss
CNVR_18	nssv1380469	1	42142033	42265517	loss
CNVR_18	nssv1381546	1	42142033	42265517	loss
CNVR_18	nsv809989	1	42142033	42265517	both
CNVR_19	nsv810033	1	48347264	48523203	both
CNVR_19	nssv1380156	1	48371463	48523203	loss
CNVR_32	nssv1382985	1	93954885	94335884	loss
CNVR_32	nsv810753	1	93954885	94335884	both
CNVR_43	nsv810278	1	121150048	122360055	both
CNVR_43	nssv1382215	1	121897829	122007425	loss
CNVR_43	nsv810627	1	121897829	122007425	both
CNVR_44	nssv1381917	1	123646277	125076054	loss
CNVR_44	nssv1381948	1	123646277	125076054	loss
CNVR_44	nssv1382037	1	123646277	125076054	loss
CNVR_44	nsv810289	1	123646277	125076054	both
CNVR_44	nssv1381926	1	123646277	124196947	loss
CNVR_44	nssv1380863	1	124043520	124120189	gain
CNVR_44	nssv1380913	1	124043520	124120189	gain
CNVR_45	nssv1381927	1	124327541	125076054	loss
CNVR_45	nssv1381917	1	123646277	125076054	loss
CNVR_45	nssv1381948	1	123646277	125076054	loss
CNVR_45	nssv1382037	1	123646277	125076054	loss
CNVR_45	nsv810289	1	123646277	125076054	both
CNVR_54	nssv1382447	2	32154806	32376220	loss
CNVR_54	nsv810738	2	32154806	32376220	both
CNVR_65	nssv1378518	2	63900372	63989723	gain
CNVR_65	nssv1378793	2	63900372	64065170	gain
CNVR_65	nsv810494	2	63900372	64065170	both
CNVR_65	nssv1184638	2	63935997	64006085	gain
CNVR_65	nsv616095	2	63935997	64006085	both
CNVR_65	nssv1378503	2	63989722	64065170	gain
CNVR_65	nssv1378700	2	63989722	64065170	gain
CNVR_65	nssv1378784	2	63989722	64065170	gain
CNVR_65	nssv1379765	2	63989722	64065170	gain
CNVR_65	nssv1381338	2	63989722	64065170	gain
CNVR_65	nssv1381555	2	63989722	64065170	gain
CNVR_70	nsv810499	2	78433729	78604520	both
CNVR_70	nssv1379271	2	78497767	78604520	loss
CNVR_71	nsv810772	2	81368763	81878864	both
CNVR_71	nssv1378447	2	81566783	81878864	loss
CNVR_71	nsv810500	2	81566783	81878864	both
CNVR_71	nssv1381262	2	81721476	81878864	loss
CNVR_71	nssv1382795	2	81721476	81878864	gain
CNVR_71	nssv1382949	2	81721476	81878864	gain
CNVR_71	nssv1383090	2	81721476	81878864	gain
CNVR_74	nssv1456426	2	89565592	89611721	gain
CNVR_74	nsv836002	2	89566592	89598212	both
CNVR_80	nssv1378819	2	112819932	112896657	gain
CNVR_80	nssv1381983	2	112819932	112896657	gain
CNVR_80	nsv810505	2	112819932	112896657	both
CNVR_84	nssv1184619	2	124180672	124209387	loss
CNVR_84	nssv1461105	2	124180672	124209387	loss
CNVR_84	nsv616096	2	124180672	124209387	both
CNVR_85	nssv1383005	2	124296357	124363328	gain
CNVR_85	nsv810777	2	124296357	124363328	both
CNVR_88	nssv1379842	2	133599634	133979804	gain
CNVR_88	nsv810511	2	133599634	133979804	both
CNVR_90	nssv1456243	2	136719801	137023057	gain
CNVR_90	nssv1457126	2	136719801	137023057	gain
CNVR_90	nssv1457930	2	136719801	137023057	gain
CNVR_90	nssv1458727	2	136719801	137023057	gain
CNVR_90	nssv1459526	2	136719801	137023057	gain
CNVR_90	nssv1460259	2	136719801	137023057	gain
CNVR_90	nssv1460999	2	136719801	137023057	loss
CNVR_92	nssv1456571	3	7932185	7960869	gain
CNVR_93	nssv1461508	3	8530811	8709712	loss
CNVR_93	nsv616142	3	8530811	8709712	both
CNVR_93	nsv835024	3	8530811	8693133	both
CNVR_93	nssv1456582	3	8612461	8697472	gain
CNVR_93	nssv1460533	3	8612461	8702782	gain
CNVR_93	nssv1458346	3	8668378	8697472	gain
CNVR_94	nssv1461508	3	8530811	8709712	loss
CNVR_94	nsv616142	3	8530811	8709712	both
CNVR_94	nsv835024	3	8530811	8693133	both
CNVR_94	nssv1456582	3	8612461	8697472	gain
CNVR_94	nssv1460533	3	8612461	8702782	gain
CNVR_94	nssv1458346	3	8668378	8697472	gain
CNVR_97	nssv1456671	3	13513878	13535859	gain
CNVR_97	nsv834785	3	13514878	13535859	both
CNVR_99	nssv1456693	3	17071218	17123355	gain
CNVR_99	nssv1457615	3	17071218	17123355	gain
CNVR_99	nssv1458457	3	17071218	17123355	gain
CNVR_99	nssv1459207	3	17071218	17123355	gain
CNVR_99	nssv1460034	3	17071218	17123355	gain
CNVR_99	nsv835254	3	17072218	17107862	both
CNVR_100	nssv1461432	3	21022982	21296206	loss
CNVR_100	nsv616145	3	21022982	21296206	both
CNVR_100	nssv1461768	3	21055463	21321115	loss
CNVR_100	nssv1456770	3	20955741	20992227	gain
CNVR_100	nssv1461539	3	20955922	20994243	gain
CNVR_100	nsv616144	3	20955922	20994243	both
CNVR_100	nsv835881	3	20956741	20981749	both
CNVR_100	nssv1456793	3	21054344	21081646	gain
CNVR_100	nssv1457704	3	21054344	21081646	gain
CNVR_100	nssv1458557	3	21054344	21081646	gain
CNVR_100	nssv1459307	3	21054344	21081646	gain
CNVR_100	nssv1460134	3	21054344	21081646	gain
CNVR_100	nssv1460733	3	21054344	21081646	gain
CNVR_100	nsv835753	3	21054344	21081646	both
CNVR_101	nssv1461526	3	21080791	21321115	loss
CNVR_101	nssv1457715	3	21141989	21291949	gain
CNVR_101	nssv1460145	3	21142913	21291949	gain
CNVR_101	nssv1458568	3	21148016	21291949	gain
CNVR_101	nssv1459318	3	21148016	21291949	gain
CNVR_101	nssv1460744	3	21148016	21291949	gain
CNVR_101	nssv1456804	3	21148847	21291949	gain
CNVR_101	nsv835631	3	21151454	21291949	both
CNVR_101	nssv1456782	3	21210331	21316272	gain
CNVR_101	nssv1457693	3	21210331	21316272	gain
CNVR_101	nssv1458545	3	21210331	21316272	gain
CNVR_101	nssv1459296	3	21210331	21316272	gain
CNVR_101	nssv1460123	3	21210331	21316272	gain
CNVR_101	nssv1460722	3	21210331	21316272	gain
CNVR_101	nsv835290	3	21210331	21316272	both
CNVR_101	nssv1461468	3	21232417	21316272	loss
CNVR_101	nssv1461432	3	21022982	21296206	loss
CNVR_101	nsv616145	3	21022982	21296206	both
CNVR_101	nssv1461768	3	21055463	21321115	loss
CNVR_102	nssv1461526	3	21080791	21321115	loss
CNVR_102	nssv1457715	3	21141989	21291949	gain
CNVR_102	nssv1460145	3	21142913	21291949	gain
CNVR_102	nssv1458568	3	21148016	21291949	gain
CNVR_102	nssv1459318	3	21148016	21291949	gain
CNVR_102	nssv1460744	3	21148016	21291949	gain
CNVR_102	nssv1456804	3	21148847	21291949	gain
CNVR_102	nsv835631	3	21151454	21291949	both
CNVR_102	nssv1456782	3	21210331	21316272	gain
CNVR_102	nssv1457693	3	21210331	21316272	gain
CNVR_102	nssv1458545	3	21210331	21316272	gain
CNVR_102	nssv1459296	3	21210331	21316272	gain
CNVR_102	nssv1460123	3	21210331	21316272	gain
CNVR_102	nssv1460722	3	21210331	21316272	gain
CNVR_102	nsv835290	3	21210331	21316272	both
CNVR_102	nssv1461468	3	21232417	21316272	loss
CNVR_102	nssv1461432	3	21022982	21296206	loss
CNVR_102	nsv616145	3	21022982	21296206	both
CNVR_102	nssv1461768	3	21055463	21321115	loss
CNVR_103	nsv810926	3	22674353	23111696	both
CNVR_103	nsv616146	3	22735804	23100894	both
CNVR_103	nsv809842	3	22740940	23111696	both
CNVR_103	nssv1461063	3	22749635	23099382	gain
CNVR_103	nssv1461342	3	22756004	23100894	gain
CNVR_103	nssv1461478	3	22761680	23100894	gain
CNVR_103	nssv1184622	3	22767407	23100894	gain
CNVR_103	nssv1184678	3	22767407	23100894	gain
CNVR_103	nssv1184706	3	22767407	23100894	gain
CNVR_103	nssv1460940	3	22767407	23100894	gain
CNVR_103	nssv1461421	3	22767407	23100894	gain
CNVR_103	nssv1461635	3	22767407	23100894	gain
CNVR_103	nssv1461540	3	22768895	23099382	gain
CNVR_103	nssv1461714	3	22768895	23099382	gain
CNVR_103	nssv1378826	3	22800160	23102970	gain
CNVR_103	nssv1380853	3	22800160	23102970	gain
CNVR_103	nssv1381071	3	22800160	23111696	gain
CNVR_103	nssv1381087	3	22800160	23102970	gain
CNVR_103	nssv1381127	3	22800160	23111696	gain
CNVR_103	nssv1381470	3	22800160	23102970	gain
CNVR_103	nssv1381479	3	22800160	23102970	gain
CNVR_103	nssv1382298	3	22800160	23111696	gain
CNVR_103	nssv1382537	3	22800160	23111696	gain
CNVR_103	nssv1382754	3	22800160	23111696	gain
CNVR_103	nssv1382772	3	22800160	23111696	gain
CNVR_103	nssv1382852	3	22800160	23102970	gain
CNVR_103	nssv1382883	3	22800160	23111696	gain
CNVR_103	nssv1382888	3	22800160	23111696	gain
CNVR_103	nssv1383073	3	22800160	23102970	gain
CNVR_103	nssv1383076	3	22800160	23111696	gain
CNVR_103	nsv810780	3	22800160	23111696	both
CNVR_103	nssv1380943	3	22824875	23111696	gain
CNVR_103	nssv1456837	3	22852324	23111696	gain
CNVR_103	nsv834968	3	22853324	23111696	both
CNVR_103	nssv1457748	3	22854324	23107603	gain
CNVR_103	nssv1458601	3	22854324	23107603	gain
CNVR_103	nssv1459351	3	22854324	23107603	gain
CNVR_105	nssv1382828	3	39599273	39724175	gain
CNVR_105	nsv810783	3	39599273	39724175	both
CNVR_106	nssv1379977	3	40443176	40977106	loss
CNVR_106	nsv809848	3	40443176	41432312	both
CNVR_114	nssv1380274	3	54314529	55038318	gain
CNVR_114	nssv1381025	3	54314529	55038318	gain
CNVR_114	nssv1381363	3	54314529	54981260	gain
CNVR_114	nssv1381377	3	54314529	54981260	gain
CNVR_114	nssv1381438	3	54314529	55038318	gain
CNVR_114	nsv809851	3	54314529	55038318	both
CNVR_114	nssv1378797	3	54364550	55038318	gain
CNVR_114	nssv1378833	3	54364550	55011121	gain
CNVR_114	nssv1379217	3	54364550	55038318	gain
CNVR_114	nssv1380206	3	54364550	54981260	gain
CNVR_114	nssv1380337	3	54364550	55038318	gain
CNVR_114	nssv1380724	3	54364550	54981260	gain
CNVR_114	nssv1461473	3	54383364	55038318	loss
CNVR_114	nsv616147	3	54383364	55038318	both
CNVR_114	nssv1378883	3	54385386	55011121	gain
CNVR_114	nssv1380071	3	54403883	55011121	gain
CNVR_114	nssv1378523	3	54450338	55038318	gain
CNVR_114	nssv1378739	3	54450338	55038318	gain
CNVR_114	nssv1378860	3	54450338	55011121	gain
CNVR_114	nssv1378875	3	54450338	55038318	gain
CNVR_114	nssv1379148	3	54450338	54981260	gain
CNVR_114	nssv1379228	3	54450338	54981260	gain
CNVR_114	nssv1379886	3	54450338	54981260	gain
CNVR_114	nssv1379939	3	54450338	54981260	gain
CNVR_114	nssv1379978	3	54450338	54981260	gain
CNVR_114	nssv1380325	3	54450338	55038318	gain
CNVR_114	nssv1380375	3	54450338	55038318	gain
CNVR_114	nssv1380504	3	54450338	55038318	gain
CNVR_114	nssv1380974	3	54450338	55038318	gain
CNVR_114	nssv1380997	3	54450338	55038318	gain
CNVR_114	nssv1381264	3	54450338	55038318	gain
CNVR_114	nssv1381333	3	54450338	55011121	gain
CNVR_114	nssv1381343	3	54450338	55038318	gain
CNVR_114	nssv1381368	3	54450338	55038318	gain
CNVR_114	nssv1381388	3	54450338	55038318	gain
CNVR_114	nssv1381513	3	54450338	55038318	gain
CNVR_114	nssv1381686	3	54450338	54981260	gain
CNVR_114	nssv1381785	3	54450338	55038318	gain
CNVR_114	nssv1382699	3	54450338	55011121	gain
CNVR_114	nssv1461496	3	54450338	55038318	loss
CNVR_114	nsv810784	3	54450338	55011121	both
CNVR_114	nsv835847	3	54450338	55038318	both
CNVR_114	nssv1379098	3	54454392	55038318	gain
CNVR_114	nssv1380121	3	54454392	55038318	gain
CNVR_114	nssv1380528	3	54454392	55038318	gain
CNVR_114	nssv1381400	3	54454392	55038318	gain
CNVR_114	nssv1457869	3	54478542	55038318	gain
CNVR_114	nssv1378839	3	54314529	54904360	gain
CNVR_114	nssv1378973	3	54314529	54809664	gain
CNVR_114	nssv1379048	3	54314529	54809664	gain
CNVR_114	nssv1381750	3	54314529	54904360	gain
CNVR_114	nssv1381773	3	54314529	54854090	gain
CNVR_114	nssv1381834	3	54314529	54904360	gain
CNVR_114	nssv1381856	3	54314529	54854090	gain
CNVR_114	nssv1378533	3	54364550	54904360	gain
CNVR_114	nssv1378853	3	54364550	54904360	gain
CNVR_114	nssv1380259	3	54364550	54904360	gain
CNVR_114	nssv1380267	3	54364550	54904360	gain
CNVR_114	nssv1381623	3	54364550	54854090	gain
CNVR_114	nssv1381384	3	54385386	54904360	gain
CNVR_114	nssv1381652	3	54385386	54904360	gain
CNVR_114	nssv1184641	3	54401067	54904360	gain
CNVR_114	nssv1380131	3	54403883	54904360	gain
CNVR_114	nssv1381676	3	54403883	54904360	gain
CNVR_114	nssv1381714	3	54403883	54904360	gain
CNVR_114	nssv1378651	3	54532795	54855142	gain
CNVR_114	nssv1379832	3	54532795	54855142	gain
CNVR_114	nssv1379893	3	54532795	54855142	gain
CNVR_114	nssv1379916	3	54532795	54855142	gain
CNVR_114	nssv1379935	3	54532795	54855142	gain
CNVR_114	nssv1380365	3	54532795	54855142	gain
CNVR_114	nssv1380478	3	54532795	54855142	gain
CNVR_114	nssv1381098	3	54532795	54855142	gain
CNVR_114	nssv1460236	3	54532795	54855142	gain
CNVR_114	nssv1379147	3	54314529	54385387	gain
CNVR_114	nssv1379193	3	54314529	54385387	gain
CNVR_114	nssv1380056	3	54314529	54660028	gain
CNVR_114	nssv1382115	3	54314529	54385387	gain
CNVR_114	nsv810971	3	54314529	54385387	both
CNVR_114	nssv1457837	3	54336462	54735926	gain
CNVR_114	nsv835421	3	54337586	54735146	both
CNVR_114	nssv1460833	3	54342586	54735926	gain
CNVR_114	nssv1459440	3	54343586	54357435	gain
CNVR_114	nssv1459451	3	54369316	54735926	gain
CNVR_114	nssv1379849	3	54390721	54636819	gain
CNVR_114	nssv1379892	3	54390721	54636819	gain
CNVR_114	nssv1379915	3	54390721	54636819	gain
CNVR_114	nssv1380116	3	54390721	54636819	gain
CNVR_114	nssv1458683	3	54576378	54607048	gain
CNVR_114	nssv1460877	3	54576378	54629688	gain
CNVR_114	nssv1459482	3	54577378	54607048	gain
CNVR_114	nssv1460237	3	54577378	54607048	gain
CNVR_115	nssv1378848	3	54638069	54904360	gain
CNVR_115	nssv1378909	3	54638069	54904360	gain
CNVR_115	nssv1379212	3	54638069	54904360	gain
CNVR_115	nssv1379295	3	54638069	54904360	gain
CNVR_115	nssv1379303	3	54638069	54904360	gain
CNVR_115	nssv1379344	3	54638069	54904360	loss
CNVR_115	nssv1379720	3	54638069	54904360	gain
CNVR_115	nssv1379769	3	54638069	54904360	gain
CNVR_115	nssv1380157	3	54638069	54904360	gain
CNVR_115	nssv1380978	3	54638069	54904360	gain
CNVR_115	nsv834808	3	54638069	54904360	both
CNVR_115	nssv1379843	3	54679172	54854090	gain
CNVR_115	nssv1457066	3	54750761	54770721	loss
CNVR_115	nsv835595	3	54750761	54775647	both
CNVR_115	nssv1457859	3	54754760	54903559	gain
CNVR_115	nssv1457848	3	54755055	54775647	gain
CNVR_115	nssv1459462	3	54755055	54775647	gain
CNVR_115	nssv1460844	3	54755055	54775647	gain
CNVR_115	nssv1460855	3	54755760	54904360	gain
CNVR_115	nssv1459474	3	54759760	54904360	gain
CNVR_115	nssv1458678	3	54760057	54775647	gain
CNVR_115	nssv1458679	3	54760760	54854090	gain
CNVR_115	nssv1460234	3	54761760	54800314	gain
CNVR_115	nssv1460232	3	54762057	54775647	gain
CNVR_115	nssv1460235	3	54803739	54904360	gain
CNVR_115	nssv1380274	3	54314529	55038318	gain
CNVR_115	nssv1381025	3	54314529	55038318	gain
CNVR_115	nssv1381363	3	54314529	54981260	gain
CNVR_115	nssv1381377	3	54314529	54981260	gain
CNVR_115	nssv1381438	3	54314529	55038318	gain
CNVR_115	nsv809851	3	54314529	55038318	both
CNVR_115	nssv1378797	3	54364550	55038318	gain
CNVR_115	nssv1378833	3	54364550	55011121	gain
CNVR_115	nssv1379217	3	54364550	55038318	gain
CNVR_115	nssv1380206	3	54364550	54981260	gain
CNVR_115	nssv1380337	3	54364550	55038318	gain
CNVR_115	nssv1380724	3	54364550	54981260	gain
CNVR_115	nssv1461473	3	54383364	55038318	loss
CNVR_115	nsv616147	3	54383364	55038318	both
CNVR_115	nssv1378883	3	54385386	55011121	gain
CNVR_115	nssv1380071	3	54403883	55011121	gain
CNVR_115	nssv1378523	3	54450338	55038318	gain
CNVR_115	nssv1378739	3	54450338	55038318	gain
CNVR_115	nssv1378860	3	54450338	55011121	gain
CNVR_115	nssv1378875	3	54450338	55038318	gain
CNVR_115	nssv1379148	3	54450338	54981260	gain
CNVR_115	nssv1379228	3	54450338	54981260	gain
CNVR_115	nssv1379886	3	54450338	54981260	gain
CNVR_115	nssv1379939	3	54450338	54981260	gain
CNVR_115	nssv1379978	3	54450338	54981260	gain
CNVR_115	nssv1380325	3	54450338	55038318	gain
CNVR_115	nssv1380375	3	54450338	55038318	gain
CNVR_115	nssv1380504	3	54450338	55038318	gain
CNVR_115	nssv1380974	3	54450338	55038318	gain
CNVR_115	nssv1380997	3	54450338	55038318	gain
CNVR_115	nssv1381264	3	54450338	55038318	gain
CNVR_115	nssv1381333	3	54450338	55011121	gain
CNVR_115	nssv1381343	3	54450338	55038318	gain
CNVR_115	nssv1381368	3	54450338	55038318	gain
CNVR_115	nssv1381388	3	54450338	55038318	gain
CNVR_115	nssv1381513	3	54450338	55038318	gain
CNVR_115	nssv1381686	3	54450338	54981260	gain
CNVR_115	nssv1381785	3	54450338	55038318	gain
CNVR_115	nssv1382699	3	54450338	55011121	gain
CNVR_115	nssv1461496	3	54450338	55038318	loss
CNVR_115	nsv810784	3	54450338	55011121	both
CNVR_115	nsv835847	3	54450338	55038318	both
CNVR_115	nssv1379098	3	54454392	55038318	gain
CNVR_115	nssv1380121	3	54454392	55038318	gain
CNVR_115	nssv1380528	3	54454392	55038318	gain
CNVR_115	nssv1381400	3	54454392	55038318	gain
CNVR_115	nssv1457869	3	54478542	55038318	gain
CNVR_115	nssv1378839	3	54314529	54904360	gain
CNVR_115	nssv1378973	3	54314529	54809664	gain
CNVR_115	nssv1379048	3	54314529	54809664	gain
CNVR_115	nssv1381750	3	54314529	54904360	gain
CNVR_115	nssv1381773	3	54314529	54854090	gain
CNVR_115	nssv1381834	3	54314529	54904360	gain
CNVR_115	nssv1381856	3	54314529	54854090	gain
CNVR_115	nssv1378533	3	54364550	54904360	gain
CNVR_115	nssv1378853	3	54364550	54904360	gain
CNVR_115	nssv1380259	3	54364550	54904360	gain
CNVR_115	nssv1380267	3	54364550	54904360	gain
CNVR_115	nssv1381623	3	54364550	54854090	gain
CNVR_115	nssv1381384	3	54385386	54904360	gain
CNVR_115	nssv1381652	3	54385386	54904360	gain
CNVR_115	nssv1184641	3	54401067	54904360	gain
CNVR_115	nssv1380131	3	54403883	54904360	gain
CNVR_115	nssv1381676	3	54403883	54904360	gain
CNVR_115	nssv1381714	3	54403883	54904360	gain
CNVR_115	nssv1378651	3	54532795	54855142	gain
CNVR_115	nssv1379832	3	54532795	54855142	gain
CNVR_115	nssv1379893	3	54532795	54855142	gain
CNVR_115	nssv1379916	3	54532795	54855142	gain
CNVR_115	nssv1379935	3	54532795	54855142	gain
CNVR_115	nssv1380365	3	54532795	54855142	gain
CNVR_115	nssv1380478	3	54532795	54855142	gain
CNVR_115	nssv1381098	3	54532795	54855142	gain
CNVR_115	nssv1460236	3	54532795	54855142	gain
CNVR_116	nssv1380274	3	54314529	55038318	gain
CNVR_116	nssv1381025	3	54314529	55038318	gain
CNVR_116	nssv1381363	3	54314529	54981260	gain
CNVR_116	nssv1381377	3	54314529	54981260	gain
CNVR_116	nssv1381438	3	54314529	55038318	gain
CNVR_116	nsv809851	3	54314529	55038318	both
CNVR_116	nssv1378797	3	54364550	55038318	gain
CNVR_116	nssv1378833	3	54364550	55011121	gain
CNVR_116	nssv1379217	3	54364550	55038318	gain
CNVR_116	nssv1380206	3	54364550	54981260	gain
CNVR_116	nssv1380337	3	54364550	55038318	gain
CNVR_116	nssv1380724	3	54364550	54981260	gain
CNVR_116	nssv1461473	3	54383364	55038318	loss
CNVR_116	nsv616147	3	54383364	55038318	both
CNVR_116	nssv1378883	3	54385386	55011121	gain
CNVR_116	nssv1380071	3	54403883	55011121	gain
CNVR_116	nssv1378523	3	54450338	55038318	gain
CNVR_116	nssv1378739	3	54450338	55038318	gain
CNVR_116	nssv1378860	3	54450338	55011121	gain
CNVR_116	nssv1378875	3	54450338	55038318	gain
CNVR_116	nssv1379148	3	54450338	54981260	gain
CNVR_116	nssv1379228	3	54450338	54981260	gain
CNVR_116	nssv1379886	3	54450338	54981260	gain
CNVR_116	nssv1379939	3	54450338	54981260	gain
CNVR_116	nssv1379978	3	54450338	54981260	gain
CNVR_116	nssv1380325	3	54450338	55038318	gain
CNVR_116	nssv1380375	3	54450338	55038318	gain
CNVR_116	nssv1380504	3	54450338	55038318	gain
CNVR_116	nssv1380974	3	54450338	55038318	gain
CNVR_116	nssv1380997	3	54450338	55038318	gain
CNVR_116	nssv1381264	3	54450338	55038318	gain
CNVR_116	nssv1381333	3	54450338	55011121	gain
CNVR_116	nssv1381343	3	54450338	55038318	gain
CNVR_116	nssv1381368	3	54450338	55038318	gain
CNVR_116	nssv1381388	3	54450338	55038318	gain
CNVR_116	nssv1381513	3	54450338	55038318	gain
CNVR_116	nssv1381686	3	54450338	54981260	gain
CNVR_116	nssv1381785	3	54450338	55038318	gain
CNVR_116	nssv1382699	3	54450338	55011121	gain
CNVR_116	nssv1461496	3	54450338	55038318	loss
CNVR_116	nsv810784	3	54450338	55011121	both
CNVR_116	nsv835847	3	54450338	55038318	both
CNVR_116	nssv1379098	3	54454392	55038318	gain
CNVR_116	nssv1380121	3	54454392	55038318	gain
CNVR_116	nssv1380528	3	54454392	55038318	gain
CNVR_116	nssv1381400	3	54454392	55038318	gain
CNVR_116	nssv1457869	3	54478542	55038318	gain
CNVR_120	nssv1457877	3	99760940	99891646	gain
CNVR_120	nssv1458692	3	99760940	99891646	gain
CNVR_120	nssv1459492	3	99760940	99939918	gain
CNVR_120	nssv1460241	3	99760940	99891646	gain
CNVR_120	nssv1460895	3	99760940	99820930	gain
CNVR_120	nsv835065	3	99760940	99939362	both
CNVR_120	nssv1456948	3	99797035	99891646	gain
CNVR_120	nssv1461761	3	99801408	99888696	gain
CNVR_120	nsv616149	3	99801408	99888696	both
CNVR_122	nssv1382182	3	105715725	105762347	gain
CNVR_122	nsv811049	3	105715725	105762347	both
CNVR_127	nssv1382003	3	120622996	120905033	gain
CNVR_127	nsv809862	3	120622996	120905033	both
CNVR_136	nsv809864	4	5996762	6337363	both
CNVR_144	nssv1379286	4	30068685	30200986	loss
CNVR_144	nsv809875	4	30068685	30200986	both
CNVR_153	nssv1379670	4	54930724	55081784	loss
CNVR_153	nsv809882	4	54930724	55081784	both
CNVR_160	nsv809887	4	83294785	83480310	both
CNVR_160	nssv1380016	4	83342163	83445915	gain
CNVR_160	nssv1380576	4	83381269	83445915	gain
CNVR_160	nssv1457090	4	83392588	83435969	gain
CNVR_160	nssv1459508	4	83392588	83435969	gain
CNVR_160	nssv1457104	4	83393588	83435969	gain
CNVR_160	nssv1457906	4	83393588	83434571	gain
CNVR_160	nssv1458705	4	83393588	83434571	gain
CNVR_160	nssv1460913	4	83406586	83429924	gain
CNVR_160	nssv1379020	4	83418860	83480310	gain
CNVR_160	nssv1379856	4	83418860	83480310	gain
CNVR_160	nssv1379874	4	83418860	83480310	gain
CNVR_160	nssv1379894	4	83418860	83480310	gain
CNVR_160	nssv1380479	4	83418860	83480310	gain
CNVR_160	nssv1380854	4	83418860	83480310	gain
CNVR_160	nssv1380867	4	83418860	83480310	gain
CNVR_160	nssv1380916	4	83418860	83480310	gain
CNVR_160	nssv1381048	4	83418860	83480310	gain
CNVR_160	nssv1381225	4	83418860	83480310	gain
CNVR_160	nssv1381450	4	83418860	83480310	gain
CNVR_163	nssv1456524	4	96774914	96806607	gain
CNVR_163	nsv835646	4	96787830	96806607	both
CNVR_164	nssv1457909	4	99776373	99944691	gain
CNVR_164	nssv1456228	4	99777373	99943308	gain
CNVR_164	nssv1457108	4	99777373	99944691	gain
CNVR_164	nssv1458709	4	99777373	99943308	gain
CNVR_164	nssv1459510	4	99777373	99943308	gain
CNVR_164	nsv834956	4	99777373	99944691	both
CNVR_164	nssv1460916	4	99778373	99943308	gain
CNVR_164	nssv1457109	4	99811616	99839879	gain
CNVR_164	nssv1457910	4	99811616	99839879	gain
CNVR_164	nsv835291	4	99811616	99839879	both
CNVR_165	nssv1461590	4	106057405	106133160	gain
CNVR_165	nsv616154	4	106057405	106133160	both
CNVR_165	nssv1461270	4	106062721	106127753	gain
CNVR_165	nssv1456229	4	106008752	106061232	gain
CNVR_165	nssv1457912	4	106009752	106057946	gain
CNVR_165	nsv835900	4	106009752	106059780	both
CNVR_165	nssv1458710	4	106010752	106061232	gain
CNVR_165	nssv1457111	4	106018752	106061232	gain
CNVR_165	nssv1459511	4	106020752	106058691	gain
CNVR_166	nssv1461590	4	106057405	106133160	gain
CNVR_166	nsv616154	4	106057405	106133160	both
CNVR_166	nssv1461270	4	106062721	106127753	gain
CNVR_167	nssv1461739	4	106340962	106513060	gain
CNVR_167	nsv616155	4	106340962	106513060	both
CNVR_167	nssv1456230	4	106398319	106473723	gain
CNVR_168	nssv1382400	4	106452400	107155559	gain
CNVR_168	nsv811068	4	106452400	107155559	both
CNVR_168	nssv1457914	4	106399319	106473723	gain
CNVR_168	nsv835105	4	106399319	106473723	both
CNVR_168	nssv1457112	4	106404319	106473723	gain
CNVR_168	nssv1458711	4	106404319	106473723	gain
CNVR_168	nssv1459512	4	106404319	106473723	gain
CNVR_168	nssv1460917	4	106404319	106473723	gain
CNVR_168	nssv1461393	4	106408474	106511070	gain
CNVR_168	nssv1461524	4	106408474	106511070	gain
CNVR_168	nssv1461147	4	106437180	106513060	gain
CNVR_168	nssv1461239	4	106437180	106513060	gain
CNVR_168	nssv1461520	4	106437180	106504521	gain
CNVR_168	nssv1460953	4	106444587	106513056	gain
CNVR_168	nssv1456231	4	106473472	106548687	gain
CNVR_168	nssv1457113	4	106473472	106548687	gain
CNVR_168	nssv1457915	4	106473472	106548687	gain
CNVR_168	nssv1458712	4	106473472	106548687	gain
CNVR_168	nssv1459514	4	106473472	106548687	gain
CNVR_168	nssv1460918	4	106473472	106548687	gain
CNVR_168	nsv835387	4	106473472	106548687	both
CNVR_168	nssv1461739	4	106340962	106513060	gain
CNVR_168	nsv616155	4	106340962	106513060	both
CNVR_168	nssv1456230	4	106398319	106473723	gain
CNVR_169	nssv1378876	4	106633751	106758863	gain
CNVR_169	nssv1378974	4	106633751	106758863	gain
CNVR_169	nssv1379031	4	106633751	106758863	gain
CNVR_169	nssv1379067	4	106633751	106758863	gain
CNVR_169	nssv1379131	4	106633751	106758863	gain
CNVR_169	nssv1379218	4	106633751	106758863	gain
CNVR_169	nssv1381790	4	106633751	106758863	gain
CNVR_169	nssv1381823	4	106633751	106758863	gain
CNVR_169	nssv1381882	4	106633751	106758863	gain
CNVR_169	nssv1382329	4	106633751	106758863	gain
CNVR_169	nssv1382610	4	106633751	106758863	gain
CNVR_169	nsv809898	4	106633751	106758863	both
CNVR_169	nssv1456232	4	106637262	106759368	gain
CNVR_169	nssv1457114	4	106637262	106759368	gain
CNVR_169	nssv1457916	4	106637262	106759368	gain
CNVR_169	nssv1458713	4	106637262	106759368	gain
CNVR_169	nssv1459515	4	106637262	106759368	gain
CNVR_169	nssv1460919	4	106637262	106759368	gain
CNVR_169	nsv835925	4	106643417	106759368	both
CNVR_169	nssv1461089	4	106668825	106786274	loss
CNVR_169	nsv616156	4	106668825	106786274	both
CNVR_169	nssv1456233	4	106671424	106813125	gain
CNVR_169	nssv1457115	4	106671424	106838828	gain
CNVR_169	nssv1457917	4	106671424	106838828	gain
CNVR_169	nssv1458714	4	106671424	106813125	gain
CNVR_169	nssv1459516	4	106671424	106813125	gain
CNVR_169	nssv1460920	4	106671424	106813125	gain
CNVR_169	nsv834809	4	106671424	106838828	both
CNVR_169	nssv1460965	4	106683628	106786274	loss
CNVR_169	nssv1461096	4	106718015	106759368	gain
CNVR_169	nssv1382400	4	106452400	107155559	gain
CNVR_169	nsv811068	4	106452400	107155559	both
CNVR_170	nssv1378924	4	108168742	108313357	loss
CNVR_170	nssv1379109	4	108168742	108313357	loss
CNVR_170	nssv1379150	4	108168742	108313357	loss
CNVR_170	nssv1379194	4	108168742	108313357	loss
CNVR_170	nssv1379548	4	108168742	108313357	loss
CNVR_170	nssv1379575	4	108168742	108313357	loss
CNVR_170	nsv809899	4	108168742	108313357	both
CNVR_170	nssv1382116	4	108168742	108238758	gain
CNVR_170	nssv1382773	4	108168742	108238758	gain
CNVR_170	nssv1382964	4	108168742	108238758	gain
CNVR_170	nsv810803	4	108168742	108238758	both
CNVR_170	nsv811069	4	108168742	108238758	both
CNVR_171	nssv1379273	4	108786955	108867684	loss
CNVR_171	nsv809901	4	108786955	108867684	both
CNVR_173	nssv1457922	4	113646382	113822788	gain
CNVR_173	nssv1458720	4	113646382	113822788	gain
CNVR_173	nsv836015	4	113647382	113822788	both
CNVR_173	nssv1461641	4	113648570	114195503	gain
CNVR_173	nsv616158	4	113648570	114195503	both
CNVR_173	nssv1461128	4	113648985	114195503	gain
CNVR_173	nssv1461190	4	113648985	114195503	gain
CNVR_173	nssv1461720	4	113648985	114195503	gain
CNVR_173	nssv1184624	4	113654398	114195503	gain
CNVR_173	nssv1184722	4	113654398	113822788	gain
CNVR_173	nssv1461028	4	113654398	113822788	gain
CNVR_173	nssv1460991	4	113660141	113822788	gain
CNVR_173	nssv1461116	4	113660141	114195503	gain
CNVR_173	nssv1378821	4	113662920	113799711	gain
CNVR_173	nssv1379058	4	113662920	113769627	gain
CNVR_173	nssv1379151	4	113662920	113769627	gain
CNVR_173	nssv1379230	4	113662920	113769627	gain
CNVR_173	nssv1379253	4	113662920	113769627	gain
CNVR_173	nssv1379260	4	113662920	113769627	gain
CNVR_173	nssv1379360	4	113662920	113822788	gain
CNVR_173	nssv1379395	4	113662920	113799711	gain
CNVR_173	nssv1379480	4	113662920	113799711	gain
CNVR_173	nssv1379562	4	113662920	113799711	gain
CNVR_173	nssv1379632	4	113662920	113769627	gain
CNVR_173	nssv1379715	4	113662920	113769627	gain
CNVR_173	nssv1380269	4	113662920	113799711	gain
CNVR_173	nssv1380416	4	113662920	113799711	gain
CNVR_173	nssv1380562	4	113662920	113799711	gain
CNVR_173	nssv1380586	4	113662920	113743615	gain
CNVR_173	nssv1380685	4	113662920	113769627	gain
CNVR_173	nssv1380896	4	113662920	113822788	gain
CNVR_173	nssv1381766	4	113662920	113799711	gain
CNVR_173	nssv1381873	4	113662920	113822788	gain
CNVR_173	nssv1381918	4	113662920	113743615	gain
CNVR_173	nssv1381966	4	113662920	114195503	gain
CNVR_173	nssv1382023	4	113662920	113743615	gain
CNVR_173	nssv1382032	4	113662920	114195503	gain
CNVR_173	nsv809903	4	113662920	114195503	both
CNVR_173	nssv1461290	4	113669326	114195503	gain
CNVR_173	nssv1461504	4	113669326	114195503	gain
CNVR_173	nssv1456236	4	113689827	113811603	gain
CNVR_173	nssv1459520	4	113689827	113822788	gain
CNVR_173	nssv1457121	4	113701896	113759897	gain
CNVR_173	nssv1378551	4	113721793	113799711	gain
CNVR_173	nssv1378579	4	113721793	113799711	gain
CNVR_173	nssv1378606	4	113721793	113769627	gain
CNVR_173	nssv1378731	4	113721793	113799711	gain
CNVR_173	nssv1378741	4	113721793	113799711	gain
CNVR_173	nssv1378884	4	113721793	113769627	gain
CNVR_173	nssv1379177	4	113721793	113769627	gain
CNVR_173	nssv1379663	4	113721793	113799711	gain
CNVR_173	nssv1380012	4	113721793	113769627	gain
CNVR_173	nssv1380017	4	113721793	113799711	gain
CNVR_173	nssv1380038	4	113721793	113769627	gain
CNVR_173	nssv1380050	4	113721793	113769627	gain
CNVR_173	nssv1380234	4	113721793	113799711	gain
CNVR_173	nssv1380577	4	113721793	113769627	gain
CNVR_173	nssv1380667	4	113721793	113769627	gain
CNVR_173	nssv1380890	4	113721793	113769627	gain
CNVR_173	nssv1381084	4	113721793	113799711	gain
CNVR_173	nssv1381103	4	113721793	113769627	gain
CNVR_173	nssv1381113	4	113721793	113769627	gain
CNVR_173	nssv1381254	4	113721793	113799711	gain
CNVR_173	nssv1381304	4	113721793	113822788	gain
CNVR_173	nssv1381323	4	113721793	113799711	gain
CNVR_173	nssv1381354	4	113721793	113799711	gain
CNVR_173	nssv1381369	4	113721793	113769627	gain
CNVR_173	nssv1381385	4	113721793	113799711	gain
CNVR_173	nssv1381585	4	113721793	113769627	gain
CNVR_173	nssv1381605	4	113721793	113799711	gain
CNVR_173	nssv1381648	4	113721793	113769627	gain
CNVR_173	nssv1381653	4	113721793	113769627	gain
CNVR_173	nssv1381739	4	113721793	113769627	gain
CNVR_173	nssv1381843	4	113721793	113822788	gain
CNVR_173	nssv1378658	4	113743614	113799711	gain
CNVR_173	nssv1378702	4	113743614	113799711	gain
CNVR_173	nssv1378713	4	113743614	113822788	gain
CNVR_173	nssv1378718	4	113743614	114195503	gain
CNVR_173	nssv1378745	4	113743614	113822788	gain
CNVR_173	nssv1379287	4	113743614	113799711	gain
CNVR_173	nssv1380117	4	113743614	113799711	gain
CNVR_173	nssv1380146	4	113743614	113799711	gain
CNVR_173	nssv1380488	4	113743614	113822788	gain
CNVR_173	nssv1380523	4	113743614	113822788	gain
CNVR_173	nssv1380792	4	113743614	113799711	gain
CNVR_173	nssv1381049	4	113743614	113822788	gain
CNVR_173	nssv1381089	4	113743614	113799711	gain
CNVR_173	nssv1381266	4	113743614	113799711	gain
CNVR_173	nssv1382457	4	113743614	114195503	gain
CNVR_173	nsv811070	4	113743614	114195503	both
CNVR_176	nssv1379868	5	3260057	3434357	loss
CNVR_176	nssv1379979	5	3260057	3552419	loss
CNVR_176	nssv1380998	5	3260057	3370057	loss
CNVR_176	nssv1381026	5	3260057	3370057	loss
CNVR_176	nsv809905	5	3260057	3552419	both
CNVR_176	nssv1378449	5	3281086	3552419	loss
CNVR_178	nssv1381402	5	4309575	4677158	gain
CNVR_178	nssv1381439	5	4309575	4677158	gain
CNVR_178	nsv809907	5	4309575	4677158	both
CNVR_180	nssv1379415	5	6266261	6357368	gain
CNVR_180	nssv1379576	5	6266261	6357368	gain
CNVR_180	nsv809908	5	6266261	6357368	both
CNVR_202	nssv1461196	5	58005537	58422588	loss
CNVR_202	nsv616163	5	58005537	58439456	both
CNVR_202	nssv1461300	5	58022648	58248411	loss
CNVR_202	nssv1461580	5	58022648	58248411	loss
CNVR_203	nssv1184644	5	58050808	58248411	loss
CNVR_203	nssv1184757	5	58050808	58231154	loss
CNVR_203	nssv1461196	5	58005537	58422588	loss
CNVR_203	nsv616163	5	58005537	58439456	both
CNVR_203	nssv1461300	5	58022648	58248411	loss
CNVR_203	nssv1461580	5	58022648	58248411	loss
CNVR_204	nssv1378507	5	58812576	59361825	loss
CNVR_204	nssv1378534	5	58812576	58966296	loss
CNVR_204	nssv1378622	5	58812576	58966296	loss
CNVR_204	nssv1378649	5	58812576	59262286	loss
CNVR_204	nssv1378669	5	58812576	58966296	loss
CNVR_204	nssv1378677	5	58812576	58966296	loss
CNVR_204	nssv1378682	5	58812576	58966296	loss
CNVR_204	nssv1378692	5	58812576	59262286	loss
CNVR_204	nssv1378703	5	58812576	58966296	loss
CNVR_204	nssv1378714	5	58812576	58966296	loss
CNVR_204	nssv1378742	5	58812576	59262286	loss
CNVR_204	nssv1378746	5	58812576	58966296	loss
CNVR_204	nssv1379716	5	58812576	59262286	gain
CNVR_204	nssv1379834	5	58812576	59262286	gain
CNVR_204	nssv1380165	5	58812576	59361825	gain
CNVR_204	nssv1380260	5	58812576	59262286	gain
CNVR_204	nssv1380543	5	58812576	59262286	loss
CNVR_204	nssv1380556	5	58812576	58966296	loss
CNVR_204	nssv1381180	5	58812576	59361825	gain
CNVR_204	nssv1381227	5	58812576	59318954	gain
CNVR_204	nssv1382227	5	58812576	59262286	gain
CNVR_204	nssv1382240	5	58812576	58966296	loss
CNVR_204	nssv1382850	5	58812576	59262286	loss
CNVR_204	nssv1383014	5	58812576	59262286	gain
CNVR_204	nsv809920	5	58812576	59361825	both
CNVR_204	nsv810817	5	58812576	59318954	both
CNVR_204	nsv811082	5	58812576	59262286	both
CNVR_204	nssv1378415	5	58847022	59262286	loss
CNVR_204	nssv1380456	5	58847022	59262286	loss
CNVR_204	nssv1380735	5	58847022	59262286	loss
CNVR_204	nssv1381094	5	58847022	59262286	gain
CNVR_204	nssv1382250	5	58847022	59262286	loss
CNVR_204	nssv1382896	5	58847022	59262286	loss
CNVR_204	nssv1383077	5	58847022	59262286	loss
CNVR_204	nssv1460290	5	58904991	59262286	gain
CNVR_204	nsv834890	5	58905991	59262286	both
CNVR_204	nssv1184625	5	58946734	59304546	loss
CNVR_204	nsv616164	5	58946734	59321950	both
CNVR_204	nssv1460932	5	58955981	59262286	loss
CNVR_204	nssv1378480	5	58966295	59262286	loss
CNVR_204	nssv1378587	5	58966295	59262286	loss
CNVR_204	nssv1378762	5	58966295	59262286	gain
CNVR_204	nssv1378780	5	58966295	59262286	gain
CNVR_204	nssv1378854	5	58966295	59262286	gain
CNVR_204	nssv1378866	5	58966295	59262286	gain
CNVR_204	nssv1378885	5	58966295	59262286	gain
CNVR_204	nssv1378910	5	58966295	59262286	gain
CNVR_204	nssv1378913	5	58966295	59262286	gain
CNVR_204	nssv1379089	5	58966295	59262286	gain
CNVR_204	nssv1379351	5	58966295	59262286	gain
CNVR_204	nssv1379416	5	58966295	59361825	gain
CNVR_204	nssv1379441	5	58966295	59361825	gain
CNVR_204	nssv1379482	5	58966295	59262286	gain
CNVR_204	nssv1379534	5	58966295	59262286	gain
CNVR_204	nssv1379577	5	58966295	59361825	gain
CNVR_204	nssv1379640	5	58966295	59262286	gain
CNVR_204	nssv1379821	5	58966295	59262286	loss
CNVR_204	nssv1379845	5	58966295	59262286	gain
CNVR_204	nssv1379882	5	58966295	59262286	gain
CNVR_204	nssv1379940	5	58966295	59262286	gain
CNVR_204	nssv1380089	5	58966295	59262286	gain
CNVR_204	nssv1380140	5	58966295	59262286	gain
CNVR_204	nssv1380147	5	58966295	59262286	loss
CNVR_204	nssv1380200	5	58966295	59262286	gain
CNVR_204	nssv1380270	5	58966295	59262286	gain
CNVR_204	nssv1380303	5	58966295	59262286	gain
CNVR_204	nssv1380379	5	58966295	59262286	gain
CNVR_204	nssv1380426	5	58966295	59262286	loss
CNVR_204	nssv1380430	5	58966295	59262286	gain
CNVR_204	nssv1380470	5	58966295	59262286	gain
CNVR_204	nssv1380632	5	58966295	59262286	loss
CNVR_204	nssv1380694	5	58966295	59262286	gain
CNVR_204	nssv1380709	5	58966295	59262286	loss
CNVR_204	nssv1380725	5	58966295	59262286	gain
CNVR_204	nssv1380869	5	58966295	59262286	gain
CNVR_204	nssv1380918	5	58966295	59262286	gain
CNVR_204	nssv1380953	5	58966295	59262286	gain
CNVR_204	nssv1380958	5	58966295	59262286	gain
CNVR_204	nssv1380991	5	58966295	59262286	gain
CNVR_204	nssv1381166	5	58966295	59262286	gain
CNVR_204	nssv1381186	5	58966295	59262286	gain
CNVR_204	nssv1381345	5	58966295	59262286	loss
CNVR_204	nssv1381374	5	58966295	59262286	gain
CNVR_204	nssv1381378	5	58966295	59262286	loss
CNVR_204	nssv1381394	5	58966295	59262286	gain
CNVR_204	nssv1381430	5	58966295	59262286	loss
CNVR_204	nssv1381534	5	58966295	59262286	loss
CNVR_204	nssv1381751	5	58966295	59262286	gain
CNVR_204	nssv1381786	5	58966295	59361825	gain
CNVR_204	nssv1381791	5	58966295	59262286	gain
CNVR_204	nssv1381811	5	58966295	59262286	gain
CNVR_204	nssv1381844	5	58966295	59262286	gain
CNVR_204	nssv1381967	5	58966295	59262286	gain
CNVR_204	nssv1382211	5	58966295	59262286	gain
CNVR_204	nssv1382267	5	58966295	59262286	loss
CNVR_204	nssv1382279	5	58966295	59262286	loss
CNVR_204	nssv1382498	5	58966295	59262286	gain
CNVR_204	nssv1382541	5	58966295	59262286	gain
CNVR_204	nssv1382701	5	58966295	59262286	gain
CNVR_204	nssv1382796	5	58966295	59262286	gain
CNVR_204	nssv1382814	5	58966295	59262286	loss
CNVR_204	nssv1383006	5	58966295	59262286	loss
CNVR_204	nssv1383133	5	58966295	59262286	gain
CNVR_204	nssv1383202	5	58966295	59262286	loss
CNVR_204	nssv1383233	5	58966295	59318954	gain
CNVR_204	nssv1461004	5	58968237	59262286	loss
CNVR_204	nssv1461037	5	58968237	59262286	loss
CNVR_204	nssv1461556	5	58968237	59262286	loss
CNVR_204	nssv1461771	5	58968237	59262286	loss
CNVR_204	nssv1184690	5	58975185	59262286	loss
CNVR_204	nssv1461045	5	58981122	59262286	loss
CNVR_204	nssv1461097	5	58981122	59262286	loss
CNVR_204	nssv1460983	5	58981137	59262286	loss
CNVR_204	nssv1461294	5	58981137	59321950	loss
CNVR_204	nssv1378588	5	58986332	59361825	loss
CNVR_204	nssv1378624	5	58986332	59361825	loss
CNVR_204	nssv1379152	5	58986332	59361825	gain
CNVR_204	nssv1379231	5	58986332	59361825	gain
CNVR_204	nssv1379265	5	58986332	59258146	gain
CNVR_204	nssv1379315	5	58986332	59258146	gain
CNVR_204	nssv1379396	5	58986332	59258146	gain
CNVR_204	nssv1380275	5	58986332	59361825	gain
CNVR_204	nssv1380326	5	58986332	59318954	gain
CNVR_204	nssv1380633	5	58986332	59361825	loss
CNVR_204	nssv1380660	5	58986332	59318954	gain
CNVR_204	nssv1380897	5	58986332	59361825	gain
CNVR_204	nssv1381919	5	58986332	59318954	gain
CNVR_204	nssv1381930	5	58986332	59258146	gain
CNVR_204	nssv1382024	5	58986332	59361825	gain
CNVR_204	nssv1382183	5	58986332	59258146	gain
CNVR_204	nssv1382203	5	58986332	59258146	gain
CNVR_204	nssv1382223	5	58986332	59258146	gain
CNVR_204	nssv1382233	5	58986332	59258146	gain
CNVR_204	nssv1382570	5	58986332	59258146	gain
CNVR_204	nssv1382877	5	58986332	59258146	gain
CNVR_204	nssv1383028	5	58986332	59258146	gain
CNVR_204	nssv1383081	5	58986332	59258146	gain
CNVR_204	nssv1460982	5	58986332	59258146	loss
CNVR_204	nsv834860	5	58986332	59258146	both
CNVR_204	nssv1461529	5	59013701	59256873	loss
CNVR_204	nssv1378487	5	59029147	59093161	loss
CNVR_204	nssv1378553	5	59029147	59093161	loss
CNVR_204	nssv1378623	5	59029147	59093161	loss
CNVR_204	nssv1378653	5	59029147	59093161	loss
CNVR_204	nssv1378670	5	59029147	59093161	loss
CNVR_204	nssv1378678	5	59029147	59093161	loss
CNVR_204	nssv1378683	5	59029147	59093161	loss
CNVR_204	nssv1378732	5	59029147	59093161	loss
CNVR_204	nssv1378804	5	59029147	59093161	loss
CNVR_204	nssv1379788	5	59029147	59093161	loss
CNVR_204	nssv1380122	5	59029147	59093161	loss
CNVR_204	nssv1380751	5	59029147	59093161	loss
CNVR_204	nssv1380793	5	59029147	59093161	loss
CNVR_204	nssv1380803	5	59029147	59093161	loss
CNVR_204	nssv1380828	5	59029147	59093161	loss
CNVR_204	nssv1380836	5	59029147	59093161	loss
CNVR_204	nssv1381038	5	59029147	59093161	loss
CNVR_204	nssv1381285	5	59029147	59093161	loss
CNVR_204	nssv1381324	5	59029147	59093161	loss
CNVR_204	nssv1381732	5	59029147	59093161	loss
CNVR_204	nssv1381801	5	59029147	59093161	loss
CNVR_204	nssv1382192	5	59029147	59093161	loss
CNVR_204	nssv1382236	5	59029147	59093161	loss
CNVR_204	nssv1382484	5	59029147	59093161	loss
CNVR_204	nssv1382635	5	59029147	59093161	loss
CNVR_204	nssv1382715	5	59029147	59093161	gain
CNVR_204	nssv1382755	5	59029147	59093161	loss
CNVR_204	nssv1382849	5	59029147	59093161	loss
CNVR_204	nssv1382853	5	59029147	59093161	loss
CNVR_204	nssv1382945	5	59029147	59093161	gain
CNVR_204	nssv1382958	5	59029147	59093161	loss
CNVR_204	nssv1382974	5	59029147	59093161	loss
CNVR_204	nssv1382987	5	59029147	59093161	loss
CNVR_204	nssv1383101	5	59029147	59093161	loss
CNVR_204	nssv1383105	5	59029147	59093161	loss
CNVR_204	nssv1383118	5	59029147	59093161	gain
CNVR_204	nssv1383142	5	59029147	59093161	gain
CNVR_204	nssv1379178	5	59093161	59241382	gain
CNVR_204	nssv1380480	5	59093161	59241382	gain
CNVR_204	nssv1381724	5	59093161	59241382	gain
CNVR_204	nssv1460291	5	59093161	59179388	gain
CNVR_204	nsv835402	5	59093161	59171671	both
CNVR_204	nssv1379362	5	59100337	59241382	gain
CNVR_204	nssv1379838	5	59100337	59241382	gain
CNVR_204	nssv1380529	5	59100337	59241382	gain
CNVR_204	nssv1381744	5	59100337	59241382	gain
CNVR_204	nssv1461675	5	59169856	59201466	loss
CNVR_204	nssv1461648	5	59195048	59256873	loss
CNVR_204	nssv1460292	5	59202918	59258146	gain
CNVR_205	nssv1456270	5	59665641	59694037	gain
CNVR_205	nssv1458754	5	59665641	59694037	gain
CNVR_205	nssv1457155	5	59666717	59694037	gain
CNVR_205	nssv1457960	5	59666717	59694037	gain
CNVR_205	nssv1459558	5	59666717	59694037	gain
CNVR_205	nssv1460296	5	59668717	59694037	gain
CNVR_210	nsv809924	5	76445569	76979740	both
CNVR_210	nssv1381494	5	76533397	77266952	loss
CNVR_210	nssv1381568	5	76445569	76668245	loss
CNVR_210	nssv1379950	5	76533397	76691827	loss
CNVR_210	nssv1380327	5	76599679	76657267	loss
CNVR_211	nsv809924	5	76445569	76979740	both
CNVR_211	nssv1381494	5	76533397	77266952	loss
CNVR_212	nsv809925	5	78267464	78566151	both
CNVR_212	nssv1379470	5	78352587	78566151	loss
CNVR_219	nssv1380871	5	102308560	103341434	gain
CNVR_219	nssv1380920	5	102308560	103341434	gain
CNVR_219	nsv809929	5	102308560	103341434	both
CNVR_219	nssv1380090	5	102372069	103341434	gain
CNVR_219	nssv1461263	5	102419121	103341434	gain
CNVR_219	nsv616167	5	102419121	103341434	both
CNVR_219	nssv1378855	5	102430868	103341434	gain
CNVR_219	nssv1379376	5	102430868	103341434	gain
CNVR_219	nssv1379651	5	102430868	103341434	gain
CNVR_219	nssv1379685	5	102430868	103341434	gain
CNVR_219	nssv1379781	5	102430868	103341434	gain
CNVR_219	nssv1380409	5	102430868	103341434	gain
CNVR_219	nssv1380433	5	102430868	103341434	gain
CNVR_219	nssv1380551	5	102430868	103341434	gain
CNVR_219	nssv1380661	5	102430868	103341434	gain
CNVR_219	nssv1380736	5	102430868	103341434	gain
CNVR_219	nssv1380898	5	102430868	103341434	gain
CNVR_219	nssv1381013	5	102430868	103341434	gain
CNVR_219	nssv1381063	5	102430868	103341434	gain
CNVR_219	nssv1381159	5	102430868	103341434	gain
CNVR_219	nssv1381792	5	102430868	103341434	gain
CNVR_219	nssv1381857	5	102430868	103341434	gain
CNVR_219	nssv1381920	5	102430868	103341434	gain
CNVR_219	nssv1457176	5	102430868	103341434	gain
CNVR_219	nssv1457982	5	102430868	103341434	gain
CNVR_219	nssv1458775	5	102430868	103341434	gain
CNVR_219	nssv1459578	5	102430868	103341434	gain
CNVR_219	nssv1460317	5	102430868	103341434	gain
CNVR_219	nssv1461059	5	102430868	103341434	gain
CNVR_219	nssv1461309	5	102430868	103341434	gain
CNVR_219	nssv1461367	5	102430868	103341434	loss
CNVR_219	nsv835651	5	102430868	103341434	both
CNVR_219	nssv1380516	5	102308560	102533185	gain
CNVR_219	nssv1457173	5	102352429	102426893	gain
CNVR_219	nssv1457978	5	102352429	102426893	gain
CNVR_219	nssv1458771	5	102352429	102426893	gain
CNVR_219	nssv1459574	5	102352429	102426893	gain
CNVR_219	nssv1460314	5	102352429	102426893	gain
CNVR_219	nsv835486	5	102353671	102426893	both
CNVR_219	nssv1456284	5	102403622	102426893	gain
CNVR_219	nssv1456285	5	102436280	102491833	gain
CNVR_219	nssv1457174	5	102436280	102595540	gain
CNVR_219	nssv1457980	5	102436280	102595540	gain
CNVR_219	nssv1458772	5	102436280	102595540	gain
CNVR_219	nssv1459575	5	102436280	102491833	gain
CNVR_219	nssv1460315	5	102436280	102595540	gain
CNVR_219	nssv1461108	5	102436280	102531866	loss
CNVR_219	nsv835339	5	102436280	102595540	both
CNVR_219	nssv1379022	5	102463686	102615764	gain
CNVR_219	nssv1379800	5	102463686	102615764	gain
CNVR_219	nssv1379828	5	102463686	102635309	gain
CNVR_219	nssv1379876	5	102463686	102635309	gain
CNVR_219	nssv1380024	5	102463686	102635309	gain
CNVR_219	nssv1380039	5	102463686	102635309	gain
CNVR_219	nssv1380141	5	102463686	102635309	gain
CNVR_219	nssv1380367	5	102463686	102635309	gain
CNVR_219	nssv1380686	5	102463686	102615764	gain
CNVR_219	nssv1380954	5	102463686	102635309	gain
CNVR_219	nssv1381005	5	102463686	102635309	gain
CNVR_219	nssv1381431	5	102463686	102615764	gain
CNVR_219	nssv1382052	5	102463686	102635309	gain
CNVR_219	nssv1456250	5	102463686	102627058	gain
CNVR_219	nssv1456289	5	102463686	102615764	gain
CNVR_219	nsv811086	5	102463686	102615764	both
CNVR_219	nssv1378589	5	102465105	102608884	gain
CNVR_219	nssv1378754	5	102465105	102608884	gain
CNVR_219	nssv1378811	5	102465105	102608884	gain
CNVR_219	nssv1378828	5	102465105	102608884	gain
CNVR_219	nssv1378886	5	102465105	102608884	gain
CNVR_219	nssv1379483	5	102465105	102608884	gain
CNVR_219	nssv1379616	5	102465105	102608884	gain
CNVR_219	nssv1379641	5	102465105	102608884	gain
CNVR_219	nssv1381136	5	102465105	102608884	gain
CNVR_219	nssv1381141	5	102465105	102608884	gain
CNVR_219	nssv1381177	5	102465105	102608884	gain
CNVR_219	nssv1381197	5	102465105	102608884	gain
CNVR_219	nssv1381229	5	102465105	102608884	gain
CNVR_219	nssv1381526	5	102465105	102608884	gain
CNVR_219	nssv1381595	5	102465105	102608884	gain
CNVR_219	nssv1381627	5	102465105	102608884	gain
CNVR_219	nssv1381968	5	102465105	102608884	gain
CNVR_219	nssv1382025	5	102465105	102608884	gain
CNVR_219	nssv1382618	5	102465105	102635309	gain
CNVR_219	nssv1379717	5	102500960	102609819	gain
CNVR_219	nssv1379729	5	102500960	102609819	gain
CNVR_219	nssv1379827	5	102500960	102609819	gain
CNVR_219	nssv1381027	5	102500960	102609819	gain
CNVR_219	nssv1381090	5	102500960	102609819	gain
CNVR_219	nssv1381099	5	102500960	102609819	gain
CNVR_219	nssv1381206	5	102500960	102609819	gain
CNVR_219	nssv1382012	5	102500960	102609819	gain
CNVR_219	nssv1459576	5	102504334	102595540	gain
CNVR_219	nssv1456286	5	102527527	102577193	gain
CNVR_220	nssv1380570	5	102996035	103177303	gain
CNVR_220	nssv1379967	5	103035240	103177303	gain
CNVR_220	nssv1381010	5	103035240	103177303	gain
CNVR_220	nssv1381207	5	103035240	103177303	gain
CNVR_220	nssv1382056	5	103035240	103177303	gain
CNVR_220	nssv1382064	5	103035240	103177303	gain
CNVR_220	nssv1382274	5	103035240	103177303	gain
CNVR_220	nssv1184643	5	103074735	103471766	gain
CNVR_220	nssv1184662	5	103074735	103466183	gain
CNVR_220	nssv1378506	5	103074735	103427301	gain
CNVR_220	nssv1378621	5	103074735	103427301	gain
CNVR_220	nssv1379244	5	103074735	103427301	gain
CNVR_220	nssv1381128	5	103074735	103389869	gain
CNVR_220	nssv1381144	5	103074735	103427301	gain
CNVR_220	nssv1381154	5	103074735	103389869	gain
CNVR_220	nssv1381158	5	103074735	103427301	gain
CNVR_220	nssv1381205	5	103074735	103427301	gain
CNVR_220	nssv1381214	5	103074735	103427301	gain
CNVR_220	nssv1381226	5	103074735	103509208	gain
CNVR_220	nssv1381250	5	103074735	103659885	gain
CNVR_220	nssv1381463	5	103074735	103427301	gain
CNVR_220	nssv1457132	5	103074735	103327244	gain
CNVR_220	nssv1457936	5	103074735	103327244	gain
CNVR_220	nssv1458733	5	103074735	103327244	gain
CNVR_220	nssv1459530	5	103074735	103327244	gain
CNVR_220	nssv1460265	5	103074735	103327244	gain
CNVR_220	nssv1460976	5	103074735	103327244	gain
CNVR_220	nssv1461002	5	103074735	103454583	gain
CNVR_220	nssv1461295	5	103074735	103327244	gain
CNVR_220	nssv1461463	5	103074735	103454583	gain
CNVR_220	nssv1461610	5	103074735	103435586	loss
CNVR_220	nssv1461718	5	103074735	103327244	gain
CNVR_220	nsv616160	5	103074735	103471766	both
CNVR_220	nsv809910	5	103074735	103659885	both
CNVR_220	nsv834923	5	103074735	103327244	both
CNVR_220	nssv1456248	5	103090129	103163296	gain
CNVR_220	nssv1461494	5	103113181	103356862	gain
CNVR_220	nssv1381533	5	103146554	103427301	gain
CNVR_220	nssv1378402	5	103227249	103341434	gain
CNVR_220	nssv1378423	5	103227249	103341434	gain
CNVR_220	nssv1378440	5	103227249	103341434	gain
CNVR_220	nssv1378513	5	103227249	103341434	gain
CNVR_220	nssv1378524	5	103227249	103341434	gain
CNVR_220	nssv1378554	5	103227249	103341434	gain
CNVR_220	nssv1378625	5	103227249	103341434	gain
CNVR_220	nssv1378733	5	103227249	103341434	gain
CNVR_220	nssv1378770	5	103227249	103341434	gain
CNVR_220	nssv1379049	5	103227249	103341434	loss
CNVR_220	nssv1379195	5	103227249	103341434	gain
CNVR_220	nssv1379245	5	103227249	103341434	gain
CNVR_220	nssv1379511	5	103227249	103341434	gain
CNVR_220	nssv1379523	5	103227249	103341434	gain
CNVR_220	nssv1379730	5	103227249	103341434	gain
CNVR_220	nssv1379742	5	103227249	103341434	gain
CNVR_220	nssv1379750	5	103227249	103341434	gain
CNVR_220	nssv1379755	5	103227249	103341434	gain
CNVR_220	nssv1379766	5	103227249	103341434	gain
CNVR_220	nssv1379789	5	103227249	103341434	gain
CNVR_220	nssv1379796	5	103227249	103341434	gain
CNVR_220	nssv1379822	5	103227249	103341434	gain
CNVR_220	nssv1379883	5	103227249	103341434	gain
CNVR_220	nssv1379941	5	103227249	103341434	gain
CNVR_220	nssv1379951	5	103227249	103341434	gain
CNVR_220	nssv1380018	5	103227249	103341434	gain
CNVR_220	nssv1380062	5	103227249	103341434	gain
CNVR_220	nssv1380075	5	103227249	103341434	gain
CNVR_220	nssv1380126	5	103227249	103341434	gain
CNVR_220	nssv1380166	5	103227249	103341434	gain
CNVR_220	nssv1380179	5	103227249	103341434	gain
CNVR_220	nssv1380201	5	103227249	103341434	gain
CNVR_220	nssv1380210	5	103227249	103341434	gain
CNVR_220	nssv1380276	5	103227249	103341434	gain
CNVR_220	nssv1380394	5	103227249	103341434	gain
CNVR_220	nssv1380741	5	103227249	103341434	gain
CNVR_220	nssv1380744	5	103227249	103341434	gain
CNVR_220	nssv1380747	5	103227249	103341434	gain
CNVR_220	nssv1380748	5	103227249	103341434	gain
CNVR_220	nssv1380762	5	103227249	103341434	gain
CNVR_220	nssv1380774	5	103227249	103341434	gain
CNVR_220	nssv1380782	5	103227249	103341434	gain
CNVR_220	nssv1380794	5	103227249	103341434	gain
CNVR_220	nssv1380808	5	103227249	103341434	gain
CNVR_220	nssv1380944	5	103227249	103341434	gain
CNVR_220	nssv1380979	5	103227249	103341434	gain
CNVR_220	nssv1380992	5	103227249	103341434	gain
CNVR_220	nssv1380999	5	103227249	103341434	gain
CNVR_220	nssv1381017	5	103227249	103341434	gain
CNVR_220	nssv1381080	5	103227249	103341434	gain
CNVR_220	nssv1381370	5	103227249	103341434	gain
CNVR_220	nssv1381451	5	103227249	103341434	gain
CNVR_220	nssv1382016	5	103227249	103341434	gain
CNVR_220	nssv1382107	5	103227249	103341434	gain
CNVR_220	nssv1382137	5	103227249	103341434	gain
CNVR_220	nssv1382153	5	103227249	103341434	gain
CNVR_220	nssv1382184	5	103227249	103341434	gain
CNVR_220	nssv1382243	5	103227249	103341434	gain
CNVR_220	nssv1382263	5	103227249	103341434	gain
CNVR_220	nssv1382330	5	103227249	103341434	gain
CNVR_220	nssv1382385	5	103227249	103341434	gain
CNVR_220	nssv1382430	5	103227249	103341434	gain
CNVR_220	nssv1382542	5	103227249	103341434	gain
CNVR_220	nssv1382550	5	103227249	103341434	gain
CNVR_220	nssv1382745	5	103227249	103341434	gain
CNVR_220	nssv1382803	5	103227249	103341434	gain
CNVR_220	nssv1382840	5	103227249	103341434	gain
CNVR_220	nssv1382959	5	103227249	103341434	gain
CNVR_220	nssv1383119	5	103227249	103341434	gain
CNVR_220	nssv1383126	5	103227249	103341434	gain
CNVR_220	nsv810820	5	103227249	103341434	both
CNVR_220	nssv1456246	5	103228982	103345111	gain
CNVR_220	nssv1457131	5	103228982	103345111	gain
CNVR_220	nssv1457934	5	103228982	103345111	gain
CNVR_220	nssv1458732	5	103228982	103345111	gain
CNVR_220	nssv1459529	5	103228982	103345111	gain
CNVR_220	nssv1460264	5	103228982	103345111	gain
CNVR_220	nsv835719	5	103228982	103345111	both
CNVR_220	nssv1456288	5	103240208	103356862	gain
CNVR_220	nssv1461497	5	103240208	103356862	loss
CNVR_220	nssv1456247	5	103295403	103334666	gain
CNVR_220	nssv1456251	5	103356963	103478667	gain
CNVR_220	nssv1457133	5	103356963	103533622	gain
CNVR_220	nssv1457937	5	103356963	103533622	gain
CNVR_220	nssv1458734	5	103356963	103533622	gain
CNVR_220	nssv1459531	5	103356963	103532728	gain
CNVR_220	nssv1460266	5	103356963	103532728	gain
CNVR_220	nsv835395	5	103356963	103524275	both
CNVR_220	nssv1461499	5	103378480	103439691	loss
CNVR_220	nssv1379881	5	103389868	103509208	loss
CNVR_220	nssv1379966	5	103389868	103509208	loss
CNVR_220	nssv1380871	5	102308560	103341434	gain
CNVR_220	nssv1380920	5	102308560	103341434	gain
CNVR_220	nsv809929	5	102308560	103341434	both
CNVR_220	nssv1380090	5	102372069	103341434	gain
CNVR_220	nssv1461263	5	102419121	103341434	gain
CNVR_220	nsv616167	5	102419121	103341434	both
CNVR_220	nssv1378855	5	102430868	103341434	gain
CNVR_220	nssv1379376	5	102430868	103341434	gain
CNVR_220	nssv1379651	5	102430868	103341434	gain
CNVR_220	nssv1379685	5	102430868	103341434	gain
CNVR_220	nssv1379781	5	102430868	103341434	gain
CNVR_220	nssv1380409	5	102430868	103341434	gain
CNVR_220	nssv1380433	5	102430868	103341434	gain
CNVR_220	nssv1380551	5	102430868	103341434	gain
CNVR_220	nssv1380661	5	102430868	103341434	gain
CNVR_220	nssv1380736	5	102430868	103341434	gain
CNVR_220	nssv1380898	5	102430868	103341434	gain
CNVR_220	nssv1381013	5	102430868	103341434	gain
CNVR_220	nssv1381063	5	102430868	103341434	gain
CNVR_220	nssv1381159	5	102430868	103341434	gain
CNVR_220	nssv1381792	5	102430868	103341434	gain
CNVR_220	nssv1381857	5	102430868	103341434	gain
CNVR_220	nssv1381920	5	102430868	103341434	gain
CNVR_220	nssv1457176	5	102430868	103341434	gain
CNVR_220	nssv1457982	5	102430868	103341434	gain
CNVR_220	nssv1458775	5	102430868	103341434	gain
CNVR_220	nssv1459578	5	102430868	103341434	gain
CNVR_220	nssv1460317	5	102430868	103341434	gain
CNVR_220	nssv1461059	5	102430868	103341434	gain
CNVR_220	nssv1461309	5	102430868	103341434	gain
CNVR_220	nssv1461367	5	102430868	103341434	loss
CNVR_220	nsv835651	5	102430868	103341434	both
CNVR_221	nssv1457938	5	103655922	103688009	gain
CNVR_221	nssv1458735	5	103655922	103688009	gain
CNVR_221	nsv835866	5	103656922	103684965	both
CNVR_221	nssv1457134	5	103657922	103688009	gain
CNVR_221	nssv1459532	5	103657922	103688009	gain
CNVR_221	nssv1460268	5	103657922	103688009	gain
CNVR_225	nssv1381305	5	116998195	117738205	gain
CNVR_225	nsv809936	5	116998195	118013082	both
CNVR_225	nssv1380235	5	117072865	118013082	loss
CNVR_226	nssv1381638	5	117209560	117725518	gain
CNVR_226	nssv1381305	5	116998195	117738205	gain
CNVR_226	nsv809936	5	116998195	118013082	both
CNVR_226	nssv1380235	5	117072865	118013082	loss
CNVR_234	nssv1380202	6	6990171	7188931	loss
CNVR_234	nssv1381221	6	6990171	7188931	gain
CNVR_234	nssv1382383	6	6990171	7188931	gain
CNVR_234	nssv1457189	6	6990171	7188931	gain
CNVR_234	nssv1457999	6	6990171	7188931	gain
CNVR_234	nssv1458788	6	6990171	7188931	gain
CNVR_234	nssv1460332	6	6990171	7188931	gain
CNVR_234	nsv809941	6	6990171	7188931	both
CNVR_234	nsv811088	6	6990171	7188931	both
CNVR_234	nsv835539	6	6990171	7185264	both
CNVR_236	nssv1379980	6	10604803	10976821	loss
CNVR_236	nsv809948	6	10604803	10976821	both
CNVR_236	nssv1381931	6	10652411	10838636	loss
CNVR_236	nssv1380601	6	10738558	10838636	loss
CNVR_236	nssv1383190	6	10738558	10874112	loss
CNVR_236	nsv810824	6	10738558	10874112	both
CNVR_236	nssv1383211	6	10786656	10874112	loss
CNVR_249	nsv809961	6	48541257	48781932	both
CNVR_249	nssv1381635	6	48633674	48781932	loss
CNVR_249	nssv1381677	6	48633674	48781932	loss
CNVR_249	nssv1381715	6	48633674	48781932	loss
CNVR_251	nssv1378799	6	52521868	52725431	loss
CNVR_251	nssv1379998	6	52521868	52565042	loss
CNVR_251	nssv1383235	6	52521868	52793933	loss
CNVR_251	nsv809963	6	52521868	52725431	both
CNVR_251	nsv810832	6	52521868	52793933	both
CNVR_262	nssv1461274	6	84631232	84733458	loss
CNVR_262	nsv616173	6	84631232	84733458	both
CNVR_263	nssv1459600	6	86015821	86150895	gain
CNVR_263	nsv835871	6	86016821	86133904	both
CNVR_263	nssv1457197	6	86017821	86150895	gain
CNVR_263	nssv1460339	6	86017821	86150895	gain
CNVR_266	nssv1381530	6	96037952	97666753	gain
CNVR_266	nsv809981	6	96037952	97666753	both
CNVR_274	nsv616175	7	9781821	10071317	both
CNVR_274	nssv1460990	7	9791095	10071317	loss
CNVR_278	nssv1457213	7	10844873	10896549	gain
CNVR_278	nsv834831	7	10845979	10896497	both
CNVR_285	nssv1184627	7	15090077	15183092	loss
CNVR_285	nsv616176	7	15090077	15183092	both
CNVR_286	nssv1184627	7	15090077	15183092	loss
CNVR_286	nsv616176	7	15090077	15183092	both
CNVR_287	nssv1184627	7	15090077	15183092	loss
CNVR_287	nsv616176	7	15090077	15183092	both
CNVR_296	nsv809995	7	42737470	43831290	both
CNVR_296	nssv1379179	7	42788788	43831290	loss
CNVR_296	nssv1379297	7	42737470	43082333	loss
CNVR_296	nssv1379442	7	42737470	43082333	loss
CNVR_296	nssv1379687	7	42737470	43082333	loss
CNVR_298	nssv1379011	7	42811272	43831290	loss
CNVR_298	nssv1379133	7	42811272	43831290	loss
CNVR_298	nssv1379261	7	42811272	43831290	loss
CNVR_298	nssv1379503	7	42811272	43831290	loss
CNVR_298	nssv1379563	7	42811272	43831290	loss
CNVR_298	nssv1378829	7	43082332	43831290	loss
CNVR_298	nssv1378834	7	43082332	43831290	loss
CNVR_298	nssv1378840	7	43082332	43831290	loss
CNVR_298	nssv1378856	7	43082332	43831290	loss
CNVR_298	nssv1378868	7	43082332	43831290	loss
CNVR_298	nssv1378888	7	43082332	43831290	loss
CNVR_298	nssv1379032	7	43082332	43831290	loss
CNVR_298	nssv1379316	7	43082332	43831290	loss
CNVR_298	nssv1379486	7	43082332	43831290	loss
CNVR_298	nssv1381932	7	43082332	43831290	loss
CNVR_298	nssv1382017	7	43082332	43831290	loss
CNVR_298	nssv1382026	7	43082332	43831290	loss
CNVR_298	nssv1378986	7	43097791	43311133	loss
CNVR_298	nssv1378929	7	43132401	43311133	loss
CNVR_298	nssv1379305	7	43132401	43311133	loss
CNVR_298	nssv1379731	7	43257651	43311133	gain
CNVR_298	nssv1379782	7	43257651	43311133	gain
CNVR_298	nssv1379817	7	43257651	43311133	gain
CNVR_298	nssv1379898	7	43257651	43311133	gain
CNVR_298	nssv1379920	7	43257651	43311133	gain
CNVR_298	nssv1458828	7	43243751	43272549	gain
CNVR_298	nsv835178	7	43243810	43260548	both
CNVR_298	nssv1457228	7	43246810	43272549	gain
CNVR_298	nssv1458037	7	43246810	43272549	gain
CNVR_298	nsv809995	7	42737470	43831290	both
CNVR_298	nssv1379179	7	42788788	43831290	loss
CNVR_299	nssv1379011	7	42811272	43831290	loss
CNVR_299	nssv1379133	7	42811272	43831290	loss
CNVR_299	nssv1379261	7	42811272	43831290	loss
CNVR_299	nssv1379503	7	42811272	43831290	loss
CNVR_299	nssv1379563	7	42811272	43831290	loss
CNVR_299	nssv1378829	7	43082332	43831290	loss
CNVR_299	nssv1378834	7	43082332	43831290	loss
CNVR_299	nssv1378840	7	43082332	43831290	loss
CNVR_299	nssv1378856	7	43082332	43831290	loss
CNVR_299	nssv1378868	7	43082332	43831290	loss
CNVR_299	nssv1378888	7	43082332	43831290	loss
CNVR_299	nssv1379032	7	43082332	43831290	loss
CNVR_299	nssv1379316	7	43082332	43831290	loss
CNVR_299	nssv1379486	7	43082332	43831290	loss
CNVR_299	nssv1381932	7	43082332	43831290	loss
CNVR_299	nssv1382017	7	43082332	43831290	loss
CNVR_299	nssv1382026	7	43082332	43831290	loss
CNVR_299	nssv1378986	7	43097791	43311133	loss
CNVR_299	nssv1378929	7	43132401	43311133	loss
CNVR_299	nssv1379305	7	43132401	43311133	loss
CNVR_299	nssv1379731	7	43257651	43311133	gain
CNVR_299	nssv1379782	7	43257651	43311133	gain
CNVR_299	nssv1379817	7	43257651	43311133	gain
CNVR_299	nssv1379898	7	43257651	43311133	gain
CNVR_299	nssv1379920	7	43257651	43311133	gain
CNVR_299	nsv809995	7	42737470	43831290	both
CNVR_299	nssv1379179	7	42788788	43831290	loss
CNVR_300	nssv1379011	7	42811272	43831290	loss
CNVR_300	nssv1379133	7	42811272	43831290	loss
CNVR_300	nssv1379261	7	42811272	43831290	loss
CNVR_300	nssv1379503	7	42811272	43831290	loss
CNVR_300	nssv1379563	7	42811272	43831290	loss
CNVR_300	nssv1378829	7	43082332	43831290	loss
CNVR_300	nssv1378834	7	43082332	43831290	loss
CNVR_300	nssv1378840	7	43082332	43831290	loss
CNVR_300	nssv1378856	7	43082332	43831290	loss
CNVR_300	nssv1378868	7	43082332	43831290	loss
CNVR_300	nssv1378888	7	43082332	43831290	loss
CNVR_300	nssv1379032	7	43082332	43831290	loss
CNVR_300	nssv1379316	7	43082332	43831290	loss
CNVR_300	nssv1379486	7	43082332	43831290	loss
CNVR_300	nssv1381932	7	43082332	43831290	loss
CNVR_300	nssv1382017	7	43082332	43831290	loss
CNVR_300	nssv1382026	7	43082332	43831290	loss
CNVR_300	nsv809995	7	42737470	43831290	both
CNVR_300	nssv1379179	7	42788788	43831290	loss
CNVR_304	nssv1456345	7	53579221	53694890	gain
CNVR_304	nssv1458831	7	53579221	53694890	gain
CNVR_304	nssv1460362	7	53579221	53694890	gain
CNVR_304	nsv835002	7	53579221	53666262	both
CNVR_304	nssv1458040	7	53613212	53694890	gain
CNVR_304	nssv1459633	7	53613212	53694890	gain
CNVR_308	nssv1184680	7	70153376	70279307	loss
CNVR_308	nsv616180	7	70153376	70279307	both
CNVR_308	nssv1456352	7	70182669	70202330	gain
CNVR_308	nssv1457234	7	70182669	70202330	gain
CNVR_308	nsv834818	7	70183668	70196279	both
CNVR_308	nssv1456353	7	70264714	70296370	gain
CNVR_308	nsv836007	7	70265714	70279065	both
CNVR_310	nssv1457236	7	70801113	70860779	gain
CNVR_310	nssv1458049	7	70801113	70860779	gain
CNVR_310	nssv1458838	7	70801113	70860779	gain
CNVR_310	nssv1459641	7	70801113	70860779	gain
CNVR_310	nssv1460372	7	70801113	70854269	gain
CNVR_310	nsv834861	7	70801113	70844788	both
CNVR_310	nssv1456354	7	70804432	70839836	gain
CNVR_315	nssv1381569	7	87087167	87241196	loss
CNVR_315	nsv810006	7	87087167	87241196	both
CNVR_324	nssv1461225	8	12440342	12497738	loss
CNVR_324	nsv616183	8	12440342	12497738	both
CNVR_324	nssv1461306	8	12459413	12497738	loss
CNVR_324	nssv1461422	8	12459413	12497738	loss
CNVR_324	nssv1461546	8	12459413	12497738	loss
CNVR_324	nssv1461552	8	12459413	12497738	loss
CNVR_324	nssv1184664	8	12468090	12496840	loss
CNVR_324	nssv1184681	8	12468090	12496840	loss
CNVR_324	nssv1461249	8	12468090	12496840	loss
CNVR_324	nssv1461654	8	12468090	12496840	loss
CNVR_325	nssv1381818	8	12900034	13022350	loss
CNVR_325	nssv1381869	8	12900034	13022350	loss
CNVR_325	nsv810014	8	12900034	13022350	both
CNVR_330	nssv1457248	8	22985182	23011424	gain
CNVR_330	nssv1458062	8	22985182	23011424	gain
CNVR_330	nssv1458851	8	22985182	23011424	gain
CNVR_330	nssv1460381	8	22985182	23011424	gain
CNVR_330	nsv835836	8	22985182	23011424	both
CNVR_330	nssv1458060	8	22902624	22933773	gain
CNVR_331	nssv1456368	8	23016999	23102694	gain
CNVR_331	nssv1457250	8	23016999	23116258	gain
CNVR_331	nssv1458063	8	23016999	23116258	gain
CNVR_331	nssv1458853	8	23016999	23116258	gain
CNVR_331	nssv1459656	8	23016999	23102694	gain
CNVR_331	nssv1460382	8	23016999	23116258	gain
CNVR_331	nsv834852	8	23016999	23112363	both
CNVR_331	nssv1379936	8	23017456	23084012	gain
CNVR_331	nssv1381129	8	23017456	23084012	gain
CNVR_331	nssv1381710	8	23017456	23084012	gain
CNVR_331	nsv810019	8	23017456	23084012	both
CNVR_331	nssv1456367	8	22993849	23011424	gain
CNVR_331	nssv1459655	8	22993849	23011424	gain
CNVR_331	nssv1457248	8	22985182	23011424	gain
CNVR_331	nssv1458062	8	22985182	23011424	gain
CNVR_331	nssv1458851	8	22985182	23011424	gain
CNVR_331	nssv1460381	8	22985182	23011424	gain
CNVR_331	nsv835836	8	22985182	23011424	both
CNVR_344	nssv1382472	8	52912873	53005430	loss
CNVR_344	nsv810548	8	52912873	53005430	both
CNVR_346	nssv1382688	8	61614263	61752352	gain
CNVR_346	nsv810862	8	61614263	61752352	both
CNVR_354	nssv1461131	8	105167905	105273204	gain
CNVR_354	nssv1461236	8	105167905	105270950	gain
CNVR_354	nssv1461304	8	105167905	105279691	gain
CNVR_354	nssv1461316	8	105167905	105274259	gain
CNVR_354	nssv1461377	8	105167905	105279691	gain
CNVR_354	nssv1461631	8	105167905	105292259	gain
CNVR_354	nssv1461778	8	105167905	105279691	gain
CNVR_354	nsv616190	8	105167905	105292259	both
CNVR_355	nssv1461131	8	105167905	105273204	gain
CNVR_355	nssv1461236	8	105167905	105270950	gain
CNVR_355	nssv1461304	8	105167905	105279691	gain
CNVR_355	nssv1461316	8	105167905	105274259	gain
CNVR_355	nssv1461377	8	105167905	105279691	gain
CNVR_355	nssv1461631	8	105167905	105292259	gain
CNVR_355	nssv1461778	8	105167905	105279691	gain
CNVR_355	nsv616190	8	105167905	105292259	both
CNVR_356	nssv1382941	9	2146085	2581114	gain
CNVR_356	nsv810868	9	2146085	2581114	both
CNVR_356	nssv1381502	9	1926314	2146086	loss
CNVR_356	nsv810043	9	1926314	2146086	both
CNVR_357	nssv1382158	9	3267709	3337250	gain
CNVR_357	nssv1382572	9	3267709	3337250	gain
CNVR_357	nssv1382717	9	3267709	3337250	gain
CNVR_357	nsv810553	9	3267709	3337250	both
CNVR_357	nsv810869	9	3267709	3337250	both
CNVR_359	nssv1379513	9	4305338	4386832	loss
CNVR_359	nssv1379620	9	4305338	4386832	loss
CNVR_359	nsv810046	9	4305338	4386832	both
CNVR_364	nssv1379403	9	16573115	16861044	gain
CNVR_364	nsv810052	9	16573115	16861044	both
CNVR_365	nssv1379403	9	16573115	16861044	gain
CNVR_365	nsv810052	9	16573115	16861044	both
CNVR_374	nssv1378495	9	56003900	56193602	loss
CNVR_374	nssv1380775	9	56003900	56193602	loss
CNVR_374	nsv810060	9	56003900	56193602	both
CNVR_377	nssv1379180	9	57891069	58075304	gain
CNVR_377	nsv810061	9	57891069	58075304	both
CNVR_394	nssv1382079	10	1783418	1855352	gain
CNVR_394	nsv810559	10	1783418	1855352	both
CNVR_398	nssv1379298	10	22190416	22339194	loss
CNVR_398	nssv1382234	10	22190416	22339194	loss
CNVR_398	nsv810076	10	22190416	22339194	both
CNVR_398	nsv810561	10	22190416	22339194	both
CNVR_398	nssv1378931	10	22227480	22339194	loss
CNVR_398	nssv1378988	10	22227480	22339194	loss
CNVR_398	nssv1379033	10	22227480	22339194	loss
CNVR_398	nssv1379070	10	22227480	22339194	loss
CNVR_398	nssv1379317	10	22227480	22339194	loss
CNVR_398	nssv1379330	10	22227480	22339194	loss
CNVR_398	nssv1380197	10	22227480	22339194	loss
CNVR_398	nssv1381640	10	22227480	22339194	loss
CNVR_398	nssv1381689	10	22227480	22339194	loss
CNVR_398	nssv1381711	10	22227480	22339194	loss
CNVR_399	nssv1379298	10	22190416	22339194	loss
CNVR_399	nssv1382234	10	22190416	22339194	loss
CNVR_399	nsv810076	10	22190416	22339194	both
CNVR_399	nsv810561	10	22190416	22339194	both
CNVR_399	nssv1378931	10	22227480	22339194	loss
CNVR_399	nssv1378988	10	22227480	22339194	loss
CNVR_399	nssv1379033	10	22227480	22339194	loss
CNVR_399	nssv1379070	10	22227480	22339194	loss
CNVR_399	nssv1379317	10	22227480	22339194	loss
CNVR_399	nssv1379330	10	22227480	22339194	loss
CNVR_399	nssv1380197	10	22227480	22339194	loss
CNVR_399	nssv1381640	10	22227480	22339194	loss
CNVR_399	nssv1381689	10	22227480	22339194	loss
CNVR_399	nssv1381711	10	22227480	22339194	loss
CNVR_401	nsv810077	10	22390393	25493883	both
CNVR_401	nssv1380855	10	22539849	25493883	gain
CNVR_401	nssv1380876	10	22458984	25387251	gain
CNVR_401	nssv1380925	10	22458984	25387251	gain
CNVR_401	nssv1380506	10	22716754	25254711	gain
CNVR_401	nssv1380545	10	22716754	25254711	gain
CNVR_401	nssv1380681	10	22716754	25254711	gain
CNVR_401	nssv1380965	10	22716754	25254711	gain
CNVR_401	nssv1381544	10	22716754	25254711	gain
CNVR_401	nssv1381039	10	22390393	25217922	gain
CNVR_401	nssv1379090	10	22428387	25217922	gain
CNVR_401	nsv616034	10	22451594	25217922	both
CNVR_401	nssv1380980	10	22458984	25217922	gain
CNVR_401	nssv1381145	10	22458984	25217922	gain
CNVR_401	nssv1381060	10	22539849	25217922	gain
CNVR_401	nssv1381074	10	22539849	25217922	gain
CNVR_401	nssv1461386	10	22716754	25224875	loss
CNVR_401	nssv1461517	10	22716754	25224875	loss
CNVR_401	nssv1380086	10	22462754	24898533	gain
CNVR_401	nssv1379473	10	22729066	24346093	gain
CNVR_401	nssv1380939	10	22729066	24346093	gain
CNVR_401	nssv1381906	10	22729066	24346093	gain
CNVR_401	nssv1378539	10	22461515	24138638	gain
CNVR_401	nssv1378654	10	22461515	24138638	gain
CNVR_401	nssv1378707	10	22461515	24138638	gain
CNVR_401	nssv1380329	10	22461515	24138638	gain
CNVR_401	nssv1380959	10	22461515	24138638	gain
CNVR_401	nssv1381613	10	22666979	24007940	gain
CNVR_401	nssv1378496	10	22390393	23105132	gain
CNVR_401	nssv1378591	10	22390393	23105132	gain
CNVR_401	nssv1378717	10	22390393	23544186	gain
CNVR_401	nssv1379299	10	22390393	23105132	loss
CNVR_401	nssv1380445	10	22390393	23105132	loss
CNVR_401	nssv1380531	10	22390393	23105132	gain
CNVR_401	nssv1380737	10	22390393	23105132	gain
CNVR_401	nssv1381052	10	22390393	23105132	gain
CNVR_401	nssv1381065	10	22390393	23105132	gain
CNVR_401	nssv1381357	10	22390393	23105132	gain
CNVR_401	nssv1382696	10	22390393	23105132	gain
CNVR_401	nsv810883	10	22390393	23105132	both
CNVR_401	nssv1382375	10	22452498	23036721	gain
CNVR_401	nsv810562	10	22452498	23036721	both
CNVR_401	nssv1378479	10	22898213	22952745	gain
CNVR_401	nssv1378481	10	22898213	22952745	gain
CNVR_401	nssv1378755	10	22898213	22952745	gain
CNVR_401	nssv1378764	10	22898213	22952745	gain
CNVR_401	nssv1378772	10	22898213	22952745	gain
CNVR_401	nssv1378805	10	22898213	22952745	gain
CNVR_401	nssv1378841	10	22898213	22952745	gain
CNVR_401	nssv1378877	10	22898213	22952745	gain
CNVR_401	nssv1378903	10	22898213	22952745	gain
CNVR_401	nssv1378911	10	22898213	22952745	gain
CNVR_401	nssv1379802	10	22898213	22952745	gain
CNVR_401	nssv1379835	10	22898213	22952745	gain
CNVR_401	nssv1379851	10	22898213	22952745	gain
CNVR_401	nssv1380064	10	22898213	22952745	gain
CNVR_401	nssv1380077	10	22898213	22952745	gain
CNVR_401	nssv1380228	10	22898213	22952745	gain
CNVR_401	nssv1380261	10	22898213	22952745	gain
CNVR_401	nssv1380843	10	22898213	22952745	gain
CNVR_401	nssv1380875	10	22898213	22952745	gain
CNVR_401	nssv1381029	10	22898213	22952745	gain
CNVR_401	nssv1381334	10	22898213	23069183	gain
CNVR_401	nssv1381775	10	22898213	22952745	gain
CNVR_401	nssv1381787	10	22898213	22952745	gain
CNVR_401	nssv1381825	10	22898213	22952745	gain
CNVR_401	nssv1381859	10	22898213	22952745	gain
CNVR_401	nssv1381895	10	22898213	22952745	gain
CNVR_401	nssv1381945	10	22898213	22952745	gain
CNVR_401	nssv1457300	10	22899723	22931829	gain
CNVR_401	nssv1458115	10	22899723	22930919	gain
CNVR_401	nssv1458901	10	22899723	22927282	gain
CNVR_401	nsv835010	10	22899723	22926503	both
CNVR_401	nssv1460426	10	22903722	22931829	gain
CNVR_401	nssv1457302	10	22500976	22714480	gain
CNVR_401	nssv1458118	10	22500976	22714480	gain
CNVR_401	nssv1458904	10	22500976	22714480	gain
CNVR_401	nssv1459705	10	22500976	22714480	gain
CNVR_401	nsv835127	10	22501396	22714480	both
CNVR_401	nssv1460428	10	22507396	22714480	gain
CNVR_401	nssv1456411	10	22666306	22709360	gain
CNVR_401	nssv1461763	10	22676681	22752821	gain
CNVR_402	nssv1381541	10	23238371	24927742	gain
CNVR_402	nssv1461216	10	23240259	24927742	loss
CNVR_402	nssv1461346	10	23240259	24927742	loss
CNVR_402	nssv1461498	10	23240259	24927742	loss
CNVR_402	nssv1461754	10	23240259	24927742	loss
CNVR_402	nssv1461257	10	23243574	24927742	loss
CNVR_402	nssv1461443	10	23243574	24927742	loss
CNVR_402	nssv1461273	10	23258408	24927742	loss
CNVR_402	nssv1379234	10	23883483	24927328	gain
CNVR_402	nssv1379288	10	23883483	24898533	gain
CNVR_402	nssv1379363	10	23883483	24898533	gain
CNVR_402	nssv1379634	10	23883483	24927328	gain
CNVR_402	nssv1380822	10	23883483	24927328	gain
CNVR_402	nssv1381949	10	23883483	24927328	gain
CNVR_402	nssv1382038	10	23883483	24927328	gain
CNVR_402	nssv1457303	10	23883483	24898533	gain
CNVR_402	nssv1458119	10	23883483	24898533	gain
CNVR_402	nssv1458905	10	23883483	24898533	gain
CNVR_402	nssv1460429	10	23883483	24898533	gain
CNVR_402	nssv1461038	10	23883483	24927328	gain
CNVR_402	nssv1461284	10	23883483	24927328	gain
CNVR_402	nsv834959	10	23883483	24898533	both
CNVR_402	nssv1459706	10	23900505	24138638	gain
CNVR_402	nssv1381690	10	22928695	23069183	gain
CNVR_402	nssv1456410	10	22943476	22987407	gain
CNVR_402	nssv1457301	10	22943476	23104022	gain
CNVR_402	nssv1458116	10	22943476	22987407	gain
CNVR_402	nssv1458902	10	22943476	22987407	gain
CNVR_402	nssv1459703	10	22943476	22987407	gain
CNVR_402	nssv1460427	10	22943476	22987407	gain
CNVR_402	nsv835195	10	22943476	23096346	both
CNVR_402	nssv1458117	10	23056147	23104022	gain
CNVR_402	nssv1458903	10	23056147	23104022	gain
CNVR_402	nssv1459704	10	23056147	23104022	gain
CNVR_402	nsv810077	10	22390393	25493883	both
CNVR_402	nssv1380855	10	22539849	25493883	gain
CNVR_402	nssv1380876	10	22458984	25387251	gain
CNVR_402	nssv1380925	10	22458984	25387251	gain
CNVR_402	nssv1380506	10	22716754	25254711	gain
CNVR_402	nssv1380545	10	22716754	25254711	gain
CNVR_402	nssv1380681	10	22716754	25254711	gain
CNVR_402	nssv1380965	10	22716754	25254711	gain
CNVR_402	nssv1381544	10	22716754	25254711	gain
CNVR_402	nssv1381039	10	22390393	25217922	gain
CNVR_402	nssv1379090	10	22428387	25217922	gain
CNVR_402	nsv616034	10	22451594	25217922	both
CNVR_402	nssv1380980	10	22458984	25217922	gain
CNVR_402	nssv1381145	10	22458984	25217922	gain
CNVR_402	nssv1381060	10	22539849	25217922	gain
CNVR_402	nssv1381074	10	22539849	25217922	gain
CNVR_402	nssv1461386	10	22716754	25224875	loss
CNVR_402	nssv1461517	10	22716754	25224875	loss
CNVR_402	nssv1380086	10	22462754	24898533	gain
CNVR_402	nssv1379473	10	22729066	24346093	gain
CNVR_402	nssv1380939	10	22729066	24346093	gain
CNVR_402	nssv1381906	10	22729066	24346093	gain
CNVR_402	nssv1378539	10	22461515	24138638	gain
CNVR_402	nssv1378654	10	22461515	24138638	gain
CNVR_402	nssv1378707	10	22461515	24138638	gain
CNVR_402	nssv1380329	10	22461515	24138638	gain
CNVR_402	nssv1380959	10	22461515	24138638	gain
CNVR_402	nssv1381613	10	22666979	24007940	gain
CNVR_402	nssv1378496	10	22390393	23105132	gain
CNVR_402	nssv1378591	10	22390393	23105132	gain
CNVR_402	nssv1378717	10	22390393	23544186	gain
CNVR_402	nssv1379299	10	22390393	23105132	loss
CNVR_402	nssv1380445	10	22390393	23105132	loss
CNVR_402	nssv1380531	10	22390393	23105132	gain
CNVR_402	nssv1380737	10	22390393	23105132	gain
CNVR_402	nssv1381052	10	22390393	23105132	gain
CNVR_402	nssv1381065	10	22390393	23105132	gain
CNVR_402	nssv1381357	10	22390393	23105132	gain
CNVR_402	nssv1382696	10	22390393	23105132	gain
CNVR_402	nsv810883	10	22390393	23105132	both
CNVR_402	nssv1382375	10	22452498	23036721	gain
CNVR_402	nsv810562	10	22452498	23036721	both
CNVR_402	nssv1378479	10	22898213	22952745	gain
CNVR_402	nssv1378481	10	22898213	22952745	gain
CNVR_402	nssv1378755	10	22898213	22952745	gain
CNVR_402	nssv1378764	10	22898213	22952745	gain
CNVR_402	nssv1378772	10	22898213	22952745	gain
CNVR_402	nssv1378805	10	22898213	22952745	gain
CNVR_402	nssv1378841	10	22898213	22952745	gain
CNVR_402	nssv1378877	10	22898213	22952745	gain
CNVR_402	nssv1378903	10	22898213	22952745	gain
CNVR_402	nssv1378911	10	22898213	22952745	gain
CNVR_402	nssv1379802	10	22898213	22952745	gain
CNVR_402	nssv1379835	10	22898213	22952745	gain
CNVR_402	nssv1379851	10	22898213	22952745	gain
CNVR_402	nssv1380064	10	22898213	22952745	gain
CNVR_402	nssv1380077	10	22898213	22952745	gain
CNVR_402	nssv1380228	10	22898213	22952745	gain
CNVR_402	nssv1380261	10	22898213	22952745	gain
CNVR_402	nssv1380843	10	22898213	22952745	gain
CNVR_402	nssv1380875	10	22898213	22952745	gain
CNVR_402	nssv1381029	10	22898213	22952745	gain
CNVR_402	nssv1381334	10	22898213	23069183	gain
CNVR_402	nssv1381775	10	22898213	22952745	gain
CNVR_402	nssv1381787	10	22898213	22952745	gain
CNVR_402	nssv1381825	10	22898213	22952745	gain
CNVR_402	nssv1381859	10	22898213	22952745	gain
CNVR_402	nssv1381895	10	22898213	22952745	gain
CNVR_402	nssv1381945	10	22898213	22952745	gain
CNVR_402	nssv1457300	10	22899723	22931829	gain
CNVR_402	nssv1458115	10	22899723	22930919	gain
CNVR_402	nssv1458901	10	22899723	22927282	gain
CNVR_402	nsv835010	10	22899723	22926503	both
CNVR_402	nssv1460426	10	22903722	22931829	gain
CNVR_403	nssv1380053	10	23961678	25440878	gain
CNVR_403	nssv1380956	10	23961678	25342417	gain
CNVR_403	nssv1379025	10	23961678	25089832	gain
CNVR_403	nssv1382089	10	23961678	25089832	gain
CNVR_403	nssv1382125	10	23961678	25089832	gain
CNVR_403	nssv1382529	10	23961678	25089832	gain
CNVR_403	nsv810563	10	23961678	25089832	both
CNVR_403	nssv1184747	10	23961678	24927742	loss
CNVR_403	nssv1461668	10	23961678	24927742	loss
CNVR_403	nssv1381432	10	24017022	24862841	gain
CNVR_403	nssv1184629	10	24051838	24927742	loss
CNVR_403	nssv1184668	10	24051838	24915212	loss
CNVR_403	nssv1184684	10	24051838	24915212	loss
CNVR_403	nssv1381040	10	24051838	24915212	gain
CNVR_403	nssv1381829	10	24051838	24915212	gain
CNVR_403	nssv1381541	10	23238371	24927742	gain
CNVR_403	nssv1461216	10	23240259	24927742	loss
CNVR_403	nssv1461346	10	23240259	24927742	loss
CNVR_403	nssv1461498	10	23240259	24927742	loss
CNVR_403	nssv1461754	10	23240259	24927742	loss
CNVR_403	nssv1461257	10	23243574	24927742	loss
CNVR_403	nssv1461443	10	23243574	24927742	loss
CNVR_403	nssv1461273	10	23258408	24927742	loss
CNVR_403	nssv1379234	10	23883483	24927328	gain
CNVR_403	nssv1379288	10	23883483	24898533	gain
CNVR_403	nssv1379363	10	23883483	24898533	gain
CNVR_403	nssv1379634	10	23883483	24927328	gain
CNVR_403	nssv1380822	10	23883483	24927328	gain
CNVR_403	nssv1381949	10	23883483	24927328	gain
CNVR_403	nssv1382038	10	23883483	24927328	gain
CNVR_403	nssv1457303	10	23883483	24898533	gain
CNVR_403	nssv1458119	10	23883483	24898533	gain
CNVR_403	nssv1458905	10	23883483	24898533	gain
CNVR_403	nssv1460429	10	23883483	24898533	gain
CNVR_403	nssv1461038	10	23883483	24927328	gain
CNVR_403	nssv1461284	10	23883483	24927328	gain
CNVR_403	nsv834959	10	23883483	24898533	both
CNVR_403	nssv1459706	10	23900505	24138638	gain
CNVR_403	nsv810077	10	22390393	25493883	both
CNVR_403	nssv1380855	10	22539849	25493883	gain
CNVR_403	nssv1380876	10	22458984	25387251	gain
CNVR_403	nssv1380925	10	22458984	25387251	gain
CNVR_403	nssv1380506	10	22716754	25254711	gain
CNVR_403	nssv1380545	10	22716754	25254711	gain
CNVR_403	nssv1380681	10	22716754	25254711	gain
CNVR_403	nssv1380965	10	22716754	25254711	gain
CNVR_403	nssv1381544	10	22716754	25254711	gain
CNVR_403	nssv1381039	10	22390393	25217922	gain
CNVR_403	nssv1379090	10	22428387	25217922	gain
CNVR_403	nsv616034	10	22451594	25217922	both
CNVR_403	nssv1380980	10	22458984	25217922	gain
CNVR_403	nssv1381145	10	22458984	25217922	gain
CNVR_403	nssv1381060	10	22539849	25217922	gain
CNVR_403	nssv1381074	10	22539849	25217922	gain
CNVR_403	nssv1461386	10	22716754	25224875	loss
CNVR_403	nssv1461517	10	22716754	25224875	loss
CNVR_403	nssv1380086	10	22462754	24898533	gain
CNVR_403	nssv1379473	10	22729066	24346093	gain
CNVR_403	nssv1380939	10	22729066	24346093	gain
CNVR_403	nssv1381906	10	22729066	24346093	gain
CNVR_403	nssv1378539	10	22461515	24138638	gain
CNVR_403	nssv1378654	10	22461515	24138638	gain
CNVR_403	nssv1378707	10	22461515	24138638	gain
CNVR_403	nssv1380329	10	22461515	24138638	gain
CNVR_403	nssv1380959	10	22461515	24138638	gain
CNVR_403	nssv1381613	10	22666979	24007940	gain
CNVR_404	nssv1456412	10	24169229	24219218	gain
CNVR_404	nssv1380053	10	23961678	25440878	gain
CNVR_404	nssv1380956	10	23961678	25342417	gain
CNVR_404	nssv1379025	10	23961678	25089832	gain
CNVR_404	nssv1382089	10	23961678	25089832	gain
CNVR_404	nssv1382125	10	23961678	25089832	gain
CNVR_404	nssv1382529	10	23961678	25089832	gain
CNVR_404	nsv810563	10	23961678	25089832	both
CNVR_404	nssv1184747	10	23961678	24927742	loss
CNVR_404	nssv1461668	10	23961678	24927742	loss
CNVR_404	nssv1381432	10	24017022	24862841	gain
CNVR_404	nssv1184629	10	24051838	24927742	loss
CNVR_404	nssv1184668	10	24051838	24915212	loss
CNVR_404	nssv1184684	10	24051838	24915212	loss
CNVR_404	nssv1381040	10	24051838	24915212	gain
CNVR_404	nssv1381829	10	24051838	24915212	gain
CNVR_404	nssv1381541	10	23238371	24927742	gain
CNVR_404	nssv1461216	10	23240259	24927742	loss
CNVR_404	nssv1461346	10	23240259	24927742	loss
CNVR_404	nssv1461498	10	23240259	24927742	loss
CNVR_404	nssv1461754	10	23240259	24927742	loss
CNVR_404	nssv1461257	10	23243574	24927742	loss
CNVR_404	nssv1461443	10	23243574	24927742	loss
CNVR_404	nssv1461273	10	23258408	24927742	loss
CNVR_404	nssv1379234	10	23883483	24927328	gain
CNVR_404	nssv1379288	10	23883483	24898533	gain
CNVR_404	nssv1379363	10	23883483	24898533	gain
CNVR_404	nssv1379634	10	23883483	24927328	gain
CNVR_404	nssv1380822	10	23883483	24927328	gain
CNVR_404	nssv1381949	10	23883483	24927328	gain
CNVR_404	nssv1382038	10	23883483	24927328	gain
CNVR_404	nssv1457303	10	23883483	24898533	gain
CNVR_404	nssv1458119	10	23883483	24898533	gain
CNVR_404	nssv1458905	10	23883483	24898533	gain
CNVR_404	nssv1460429	10	23883483	24898533	gain
CNVR_404	nssv1461038	10	23883483	24927328	gain
CNVR_404	nssv1461284	10	23883483	24927328	gain
CNVR_404	nsv834959	10	23883483	24898533	both
CNVR_404	nsv810077	10	22390393	25493883	both
CNVR_404	nssv1380855	10	22539849	25493883	gain
CNVR_404	nssv1380876	10	22458984	25387251	gain
CNVR_404	nssv1380925	10	22458984	25387251	gain
CNVR_404	nssv1380506	10	22716754	25254711	gain
CNVR_404	nssv1380545	10	22716754	25254711	gain
CNVR_404	nssv1380681	10	22716754	25254711	gain
CNVR_404	nssv1380965	10	22716754	25254711	gain
CNVR_404	nssv1381544	10	22716754	25254711	gain
CNVR_404	nssv1381039	10	22390393	25217922	gain
CNVR_404	nssv1379090	10	22428387	25217922	gain
CNVR_404	nsv616034	10	22451594	25217922	both
CNVR_404	nssv1380980	10	22458984	25217922	gain
CNVR_404	nssv1381145	10	22458984	25217922	gain
CNVR_404	nssv1381060	10	22539849	25217922	gain
CNVR_404	nssv1381074	10	22539849	25217922	gain
CNVR_404	nssv1461386	10	22716754	25224875	loss
CNVR_404	nssv1461517	10	22716754	25224875	loss
CNVR_404	nssv1380086	10	22462754	24898533	gain
CNVR_404	nssv1379473	10	22729066	24346093	gain
CNVR_404	nssv1380939	10	22729066	24346093	gain
CNVR_404	nssv1381906	10	22729066	24346093	gain
CNVR_405	nssv1184609	10	24894443	25222758	loss
CNVR_405	nssv1184683	10	24894443	25222758	loss
CNVR_405	nssv1461010	10	24894443	25222758	loss
CNVR_405	nssv1461064	10	24894443	25222758	loss
CNVR_405	nssv1461565	10	24894443	25222758	loss
CNVR_405	nssv1184598	10	24894603	25222758	loss
CNVR_405	nssv1379488	10	24894811	25222758	gain
CNVR_405	nssv1379621	10	24894811	25222758	gain
CNVR_405	nssv1461203	10	24317062	24838238	loss
CNVR_405	nssv1461441	10	24317062	24838238	loss
CNVR_405	nssv1461689	10	24317062	24838238	loss
CNVR_405	nssv1379256	10	24318734	24838238	gain
CNVR_405	nssv1461259	10	24318734	24838238	loss
CNVR_405	nssv1379012	10	24318735	24838238	gain
CNVR_405	nssv1382058	10	24318735	24838238	gain
CNVR_405	nssv1379060	10	24721071	24927742	gain
CNVR_405	nssv1379552	10	24721071	24927742	gain
CNVR_405	nssv1380150	10	24721071	24927742	gain
CNVR_405	nssv1380271	10	24721071	24927742	gain
CNVR_405	nssv1380317	10	24721071	24927742	gain
CNVR_405	nssv1380340	10	24721071	24927742	gain
CNVR_405	nssv1381300	10	24721071	24927742	gain
CNVR_405	nssv1381614	10	24721071	24927742	gain
CNVR_405	nssv1381629	10	24721071	24927742	gain
CNVR_405	nssv1381678	10	24721071	24927742	gain
CNVR_405	nssv1381716	10	24721071	24927742	gain
CNVR_405	nssv1382117	10	24721071	24927742	gain
CNVR_405	nssv1382147	10	24721071	24927742	gain
CNVR_405	nssv1382367	10	24721071	24927742	gain
CNVR_405	nssv1382442	10	24721071	24927742	gain
CNVR_405	nssv1382538	10	24721071	24927742	gain
CNVR_405	nssv1382768	10	24721071	24927742	gain
CNVR_405	nssv1382884	10	24721071	24927742	gain
CNVR_405	nssv1382966	10	24721071	24927742	gain
CNVR_405	nssv1383112	10	24721071	24927742	gain
CNVR_405	nssv1457306	10	24721071	24927742	gain
CNVR_405	nssv1458121	10	24721071	24927742	gain
CNVR_405	nssv1458908	10	24721071	24927742	gain
CNVR_405	nssv1459709	10	24721071	24927742	gain
CNVR_405	nssv1460431	10	24721071	24927742	gain
CNVR_405	nssv1461092	10	24721071	24927742	loss
CNVR_405	nsv810884	10	24721071	24927742	both
CNVR_405	nsv835274	10	24721071	24927742	both
CNVR_405	nssv1380053	10	23961678	25440878	gain
CNVR_405	nssv1380956	10	23961678	25342417	gain
CNVR_405	nssv1379025	10	23961678	25089832	gain
CNVR_405	nssv1382089	10	23961678	25089832	gain
CNVR_405	nssv1382125	10	23961678	25089832	gain
CNVR_405	nssv1382529	10	23961678	25089832	gain
CNVR_405	nsv810563	10	23961678	25089832	both
CNVR_405	nssv1184747	10	23961678	24927742	loss
CNVR_405	nssv1461668	10	23961678	24927742	loss
CNVR_405	nssv1381432	10	24017022	24862841	gain
CNVR_405	nssv1184629	10	24051838	24927742	loss
CNVR_405	nssv1184668	10	24051838	24915212	loss
CNVR_405	nssv1184684	10	24051838	24915212	loss
CNVR_405	nssv1381040	10	24051838	24915212	gain
CNVR_405	nssv1381829	10	24051838	24915212	gain
CNVR_405	nssv1381541	10	23238371	24927742	gain
CNVR_405	nssv1461216	10	23240259	24927742	loss
CNVR_405	nssv1461346	10	23240259	24927742	loss
CNVR_405	nssv1461498	10	23240259	24927742	loss
CNVR_405	nssv1461754	10	23240259	24927742	loss
CNVR_405	nssv1461257	10	23243574	24927742	loss
CNVR_405	nssv1461443	10	23243574	24927742	loss
CNVR_405	nssv1461273	10	23258408	24927742	loss
CNVR_405	nssv1379234	10	23883483	24927328	gain
CNVR_405	nssv1379288	10	23883483	24898533	gain
CNVR_405	nssv1379363	10	23883483	24898533	gain
CNVR_405	nssv1379634	10	23883483	24927328	gain
CNVR_405	nssv1380822	10	23883483	24927328	gain
CNVR_405	nssv1381949	10	23883483	24927328	gain
CNVR_405	nssv1382038	10	23883483	24927328	gain
CNVR_405	nssv1457303	10	23883483	24898533	gain
CNVR_405	nssv1458119	10	23883483	24898533	gain
CNVR_405	nssv1458905	10	23883483	24898533	gain
CNVR_405	nssv1460429	10	23883483	24898533	gain
CNVR_405	nssv1461038	10	23883483	24927328	gain
CNVR_405	nssv1461284	10	23883483	24927328	gain
CNVR_405	nsv834959	10	23883483	24898533	both
CNVR_405	nsv810077	10	22390393	25493883	both
CNVR_405	nssv1380855	10	22539849	25493883	gain
CNVR_405	nssv1380876	10	22458984	25387251	gain
CNVR_405	nssv1380925	10	22458984	25387251	gain
CNVR_405	nssv1380506	10	22716754	25254711	gain
CNVR_405	nssv1380545	10	22716754	25254711	gain
CNVR_405	nssv1380681	10	22716754	25254711	gain
CNVR_405	nssv1380965	10	22716754	25254711	gain
CNVR_405	nssv1381544	10	22716754	25254711	gain
CNVR_405	nssv1381039	10	22390393	25217922	gain
CNVR_405	nssv1379090	10	22428387	25217922	gain
CNVR_405	nsv616034	10	22451594	25217922	both
CNVR_405	nssv1380980	10	22458984	25217922	gain
CNVR_405	nssv1381145	10	22458984	25217922	gain
CNVR_405	nssv1381060	10	22539849	25217922	gain
CNVR_405	nssv1381074	10	22539849	25217922	gain
CNVR_405	nssv1461386	10	22716754	25224875	loss
CNVR_405	nssv1461517	10	22716754	25224875	loss
CNVR_405	nssv1380086	10	22462754	24898533	gain
CNVR_405	nssv1379473	10	22729066	24346093	gain
CNVR_405	nssv1380939	10	22729066	24346093	gain
CNVR_405	nssv1381906	10	22729066	24346093	gain
CNVR_406	nssv1184609	10	24894443	25222758	loss
CNVR_406	nssv1184683	10	24894443	25222758	loss
CNVR_406	nssv1461010	10	24894443	25222758	loss
CNVR_406	nssv1461064	10	24894443	25222758	loss
CNVR_406	nssv1461565	10	24894443	25222758	loss
CNVR_406	nssv1184598	10	24894603	25222758	loss
CNVR_406	nssv1379488	10	24894811	25222758	gain
CNVR_406	nssv1379621	10	24894811	25222758	gain
CNVR_406	nssv1380053	10	23961678	25440878	gain
CNVR_406	nssv1380956	10	23961678	25342417	gain
CNVR_406	nssv1379025	10	23961678	25089832	gain
CNVR_406	nssv1382089	10	23961678	25089832	gain
CNVR_406	nssv1382125	10	23961678	25089832	gain
CNVR_406	nssv1382529	10	23961678	25089832	gain
CNVR_406	nsv810563	10	23961678	25089832	both
CNVR_406	nsv810077	10	22390393	25493883	both
CNVR_406	nssv1380855	10	22539849	25493883	gain
CNVR_406	nssv1380876	10	22458984	25387251	gain
CNVR_406	nssv1380925	10	22458984	25387251	gain
CNVR_406	nssv1380506	10	22716754	25254711	gain
CNVR_406	nssv1380545	10	22716754	25254711	gain
CNVR_406	nssv1380681	10	22716754	25254711	gain
CNVR_406	nssv1380965	10	22716754	25254711	gain
CNVR_406	nssv1381544	10	22716754	25254711	gain
CNVR_406	nssv1381039	10	22390393	25217922	gain
CNVR_406	nssv1379090	10	22428387	25217922	gain
CNVR_406	nsv616034	10	22451594	25217922	both
CNVR_406	nssv1380980	10	22458984	25217922	gain
CNVR_406	nssv1381145	10	22458984	25217922	gain
CNVR_406	nssv1381060	10	22539849	25217922	gain
CNVR_406	nssv1381074	10	22539849	25217922	gain
CNVR_406	nssv1461386	10	22716754	25224875	loss
CNVR_406	nssv1461517	10	22716754	25224875	loss
CNVR_407	nssv1380053	10	23961678	25440878	gain
CNVR_407	nssv1380956	10	23961678	25342417	gain
CNVR_407	nsv810077	10	22390393	25493883	both
CNVR_407	nssv1380855	10	22539849	25493883	gain
CNVR_407	nssv1380876	10	22458984	25387251	gain
CNVR_407	nssv1380925	10	22458984	25387251	gain
CNVR_407	nssv1380506	10	22716754	25254711	gain
CNVR_407	nssv1380545	10	22716754	25254711	gain
CNVR_407	nssv1380681	10	22716754	25254711	gain
CNVR_407	nssv1380965	10	22716754	25254711	gain
CNVR_407	nssv1381544	10	22716754	25254711	gain
CNVR_408	nssv1380151	10	25342416	25493883	gain
CNVR_408	nsv810077	10	22390393	25493883	both
CNVR_408	nssv1380855	10	22539849	25493883	gain
CNVR_409	nssv1459719	10	27037543	27074649	gain
CNVR_409	nsv834880	10	27038543	27064261	both
CNVR_409	nssv1457312	10	27048593	27072061	gain
CNVR_411	nssv1382435	10	27299922	27655513	gain
CNVR_411	nsv810564	10	27299922	27726034	both
CNVR_411	nssv1457313	10	27386569	27498381	gain
CNVR_411	nssv1458130	10	27386569	27498381	gain
CNVR_411	nssv1458917	10	27386569	27498381	gain
CNVR_411	nsv835552	10	27386569	27498381	both
CNVR_412	nssv1378679	10	27474328	27655513	loss
CNVR_412	nssv1380557	10	27474328	27655513	loss
CNVR_412	nssv1380581	10	27474328	27655513	loss
CNVR_412	nsv810079	10	27474328	27655513	both
CNVR_412	nssv1382435	10	27299922	27655513	gain
CNVR_412	nsv810564	10	27299922	27726034	both
CNVR_413	nssv1382891	10	27655513	27892816	gain
CNVR_413	nsv810887	10	27655513	27892816	both
CNVR_413	nssv1456420	10	27629098	27655513	gain
CNVR_413	nssv1459721	10	27629098	27654099	gain
CNVR_413	nssv1382525	10	27655513	27726034	loss
CNVR_413	nssv1383085	10	27655513	27697176	loss
CNVR_413	nssv1383237	10	27655513	27697176	loss
CNVR_413	nsv835063	10	27655513	27689903	both
CNVR_413	nssv1378679	10	27474328	27655513	loss
CNVR_413	nssv1380557	10	27474328	27655513	loss
CNVR_413	nssv1380581	10	27474328	27655513	loss
CNVR_413	nsv810079	10	27474328	27655513	both
CNVR_413	nssv1382435	10	27299922	27655513	gain
CNVR_413	nsv810564	10	27299922	27726034	both
CNVR_414	nssv1382891	10	27655513	27892816	gain
CNVR_414	nsv810887	10	27655513	27892816	both
CNVR_417	nssv1382630	10	41333204	41713479	gain
CNVR_417	nsv810568	10	41333204	41713479	both
CNVR_417	nssv1382718	10	41411055	41596728	gain
CNVR_417	nsv810889	10	41411055	41790010	both
CNVR_417	nssv1378962	10	41514239	41596728	gain
CNVR_417	nssv1379071	10	41514239	41596728	gain
CNVR_417	nssv1379860	10	41514239	41596728	loss
CNVR_417	nssv1379900	10	41514239	41596728	loss
CNVR_417	nssv1380639	10	41514239	41596728	loss
CNVR_417	nssv1382805	10	41514239	41790010	gain
CNVR_417	nssv1383113	10	41514239	41790010	gain
CNVR_417	nsv810084	10	41514239	41596728	both
CNVR_420	nssv1382102	10	53169423	53226529	gain
CNVR_420	nsv810569	10	53169423	53226529	both
CNVR_424	nssv1380640	10	70813663	70871944	loss
CNVR_424	nsv810091	10	70813663	70871944	both
CNVR_429	nssv1184727	10	95166563	95257610	loss
CNVR_429	nsv616036	10	95166563	95257610	both
CNVR_429	nssv1378436	10	95172900	95232031	loss
CNVR_429	nssv1379852	10	95172900	95232031	loss
CNVR_429	nsv810098	10	95172900	95232031	both
CNVR_435	nssv1457332	11	14256503	14296495	gain
CNVR_435	nssv1460447	11	14256503	14296495	gain
CNVR_435	nssv1458145	11	14257503	14298264	gain
CNVR_435	nssv1458936	11	14257503	14298264	gain
CNVR_435	nsv835760	11	14257503	14282700	both
CNVR_435	nssv1459737	11	14258503	14296495	gain
CNVR_435	nssv1456433	11	14271499	14298264	gain
CNVR_441	nssv1458153	11	44703773	44750457	gain
CNVR_441	nssv1458944	11	44703773	44750457	gain
CNVR_441	nsv835133	11	44704773	44740879	both
CNVR_441	nssv1457337	11	44714425	44730024	gain
CNVR_441	nssv1458152	11	44714425	44730024	gain
CNVR_441	nssv1458943	11	44714425	44730024	gain
CNVR_441	nssv1459740	11	44714425	44730024	gain
CNVR_441	nsv835613	11	44714425	44730024	both
CNVR_442	nssv1382027	11	47059328	47183636	loss
CNVR_442	nsv810107	11	47059328	47183636	both
CNVR_442	nssv1461732	11	47013978	47111925	loss
CNVR_442	nsv616038	11	47013978	47111925	both
CNVR_442	nssv1458154	11	47031976	47044512	gain
CNVR_442	nssv1457340	11	47032976	47044512	gain
CNVR_442	nssv1458945	11	47032976	47044512	gain
CNVR_442	nsv834839	11	47032976	47044512	both
CNVR_443	nssv1457342	11	47076776	47121905	gain
CNVR_443	nssv1458156	11	47076776	47121905	gain
CNVR_443	nssv1458947	11	47076776	47121905	gain
CNVR_443	nssv1459742	11	47076776	47121905	gain
CNVR_443	nssv1460452	11	47076776	47121905	gain
CNVR_443	nsv834886	11	47076776	47111935	both
CNVR_443	nssv1382027	11	47059328	47183636	loss
CNVR_443	nsv810107	11	47059328	47183636	both
CNVR_443	nssv1461732	11	47013978	47111925	loss
CNVR_443	nsv616038	11	47013978	47111925	both
CNVR_444	nssv1457342	11	47076776	47121905	gain
CNVR_444	nssv1458156	11	47076776	47121905	gain
CNVR_444	nssv1458947	11	47076776	47121905	gain
CNVR_444	nssv1459742	11	47076776	47121905	gain
CNVR_444	nssv1460452	11	47076776	47121905	gain
CNVR_444	nssv1382027	11	47059328	47183636	loss
CNVR_444	nsv810107	11	47059328	47183636	both
CNVR_445	nssv1382027	11	47059328	47183636	loss
CNVR_445	nsv810107	11	47059328	47183636	both
CNVR_446	nssv1459744	11	49041805	49097392	gain
CNVR_446	nssv1457344	11	49042805	49097392	gain
CNVR_446	nssv1458159	11	49042805	49097392	gain
CNVR_446	nssv1458949	11	49042805	49097392	gain
CNVR_446	nsv836000	11	49042805	49097392	both
CNVR_446	nssv1184669	11	49049704	49108589	loss
CNVR_446	nsv616039	11	49049704	49108589	both
CNVR_446	nssv1461023	11	49055305	49108589	loss
CNVR_446	nssv1461154	11	49055305	49108589	loss
CNVR_446	nssv1457346	11	49061658	49108081	gain
CNVR_446	nssv1458161	11	49061658	49108081	gain
CNVR_446	nssv1458951	11	49061658	49108081	gain
CNVR_446	nssv1459747	11	49062657	49108081	gain
CNVR_446	nsv835691	11	49062657	49108081	both
CNVR_446	nssv1456438	11	49064671	49108081	gain
CNVR_446	nssv1457345	11	49069438	49108589	gain
CNVR_446	nssv1458160	11	49069438	49108589	gain
CNVR_446	nssv1458950	11	49069438	49108589	gain
CNVR_446	nssv1459745	11	49069438	49108589	gain
CNVR_446	nsv835546	11	49069438	49108589	both
CNVR_456	nssv1461083	11	93439033	93563381	loss
CNVR_456	nssv1461243	11	93439033	93597777	loss
CNVR_456	nssv1461730	11	93439033	93528834	loss
CNVR_456	nssv1461745	11	93439033	93528834	loss
CNVR_456	nsv616040	11	93439033	93627561	both
[truncated: 1,999 more rows]

## Sheet: Table S5
Table S5: Detailed features of Ensembl gene in CNVRs
CNVR_ID	Ensembl gene_ID	biotype	description
CNVR_2	ENSBTAG00000017753	protein_coding	Bos taurus amyloid beta (A4) precursor protein (APP), mRNA. [Source:RefSeq mRNA;Acc:NM_001076796]
CNVR_15	ENSBTAG00000044111	protein_coding	EPH receptor A6 [Source:HGNC Symbol;Acc:19296]
CNVR_16	ENSBTAG00000044111	protein_coding	EPH receptor A6 [Source:HGNC Symbol;Acc:19296]
CNVR_17	ENSBTAG00000027113	protein_coding	Uncharacterized protein [Source:UniProtKB/TrEMBL;Acc:F1MLW5]
CNVR_22	ENSBTAG00000040393	protein_coding	Bos taurus aldo-keto reductase family 1, member C1 (dihydrodiol dehydrogenase 1; 20-alpha (3-alpha)-hydroxysteroid dehydrogenase)-like (LOC538060), mRNA. [Source:RefSeq mRNA;Acc:NM_001206787]
CNVR_23	ENSBTAG00000045704	protein_coding	immunoglobulin superfamily, member 11 [Source:HGNC Symbol;Acc:16669]
CNVR_24	ENSBTAG00000044172	protein_coding	leishmanolysin-like (metallopeptidase M8 family) [Source:HGNC Symbol;Acc:15991]
CNVR_25	ENSBTAG00000044535	miRNA
CNVR_27	ENSBTAG00000006494	protein_coding	Bos taurus claudin 16 (CLDN16), mRNA. [Source:RefSeq mRNA;Acc:NM_174519]
CNVR_29	ENSBTAG00000013219	protein_coding	peroxisomal biogenesis factor 5-like [Source:HGNC Symbol;Acc:30024]
CNVR_36	ENSBTAG00000012708	protein_coding	Bos taurus serpin peptidase inhibitor, clade I (neuroserpin), member 1 (SERPINI1), mRNA. [Source:RefSeq mRNA;Acc:NM_001192238]
CNVR_37	ENSBTAG00000006975	protein_coding	sucrase-isomaltase (alpha-glucosidase) [Source:HGNC Symbol;Acc:10856]
CNVR_38	ENSBTAG00000044737	snRNA	U6 spliceosomal RNA [Source:RFAM;Acc:RF00026]
CNVR_38	ENSBTAG00000006975	protein_coding	sucrase-isomaltase (alpha-glucosidase) [Source:HGNC Symbol;Acc:10856]
CNVR_41	ENSBTAG00000008307	protein_coding	phospholipase C, eta 1 [Source:HGNC Symbol;Acc:29185]
CNVR_47	ENSBTAG00000011626	protein_coding	Bos taurus ATPase, Ca++ transporting, type 2C, member 1 (ATP2C1), mRNA. [Source:RefSeq mRNA;Acc:NM_175785]
CNVR_49	ENSBTAG00000000160	protein_coding	cystathionine-beta-synthase [Source:HGNC Symbol;Acc:1550]
CNVR_62	ENSBTAG00000024632	protein_coding	low density lipoprotein receptor-related protein 1B [Source:HGNC Symbol;Acc:6693]
CNVR_74	ENSBTAG00000009725	protein_coding	Bos taurus aldehyde oxidase 1 (AOX1), mRNA. [Source:RefSeq mRNA;Acc:NM_176668]
CNVR_77	ENSBTAG00000018549	protein_coding	sperm associated antigen 16 [Source:HGNC Symbol;Acc:23225]
CNVR_78	ENSBTAG00000013215	protein_coding	Bos taurus melanoregulin (MREG), mRNA. [Source:RefSeq mRNA;Acc:NM_001192953]
CNVR_87	ENSBTAG00000040215	protein_coding	Uncharacterized protein [Source:UniProtKB/TrEMBL;Acc:E1BLC8]
CNVR_88	ENSBTAG00000026758	protein_coding	Uncharacterized protein [Source:UniProtKB/TrEMBL;Acc:F1N6I4]
CNVR_89	ENSBTAG00000000684	protein_coding	Bos taurus Rho guanine nucleotide exchange factor (GEF) 10-like (ARHGEF10L), mRNA. [Source:RefSeq mRNA;Acc:NM_001046297]
CNVR_91	ENSBTAG00000020969	protein_coding	Bos taurus DDB1 and CUL4 associated factor 6 (DCAF6), mRNA. [Source:RefSeq mRNA;Acc:NM_001191229]
CNVR_91	ENSBTAG00000045284	snoRNA	Small nucleolar RNA Z278 [Source:RFAM;Acc:RF00201]
CNVR_91	ENSBTAG00000045995	pseudogene
CNVR_93	ENSBTAG00000027775	protein_coding	Uncharacterized protein [Source:UniProtKB/TrEMBL;Acc:E1BEK8]
CNVR_94	ENSBTAG00000022937	protein_coding	Bos taurus intelectin 2 (ITLN2), mRNA. [Source:RefSeq mRNA;Acc:NM_001101063]
CNVR_94	ENSBTAG00000046236	pseudogene
CNVR_98	ENSBTAG00000003954	protein_coding	ash1 (absent, small, or homeotic)-like (Drosophila) [Source:HGNC Symbol;Acc:19088]
CNVR_99	ENSBTAG00000033007	protein_coding	Protein S100-A7 [Source:UniProtKB/TrEMBL;Acc:E1BKA1]
CNVR_100	ENSBTAG00000022741	protein_coding	Bos taurus uncharacterized protein MGC134040 (MGC134040), transcript variant 1, mRNA. [Source:RefSeq mRNA;Acc:NM_001077037]
CNVR_101	ENSBTAG00000046081	snRNA	U1 spliceosomal RNA [Source:RFAM;Acc:RF00003]
CNVR_102	ENSBTAG00000045712	snRNA	U1 spliceosomal RNA [Source:RFAM;Acc:RF00003]
CNVR_102	ENSBTAG00000044407	snRNA	U1 spliceosomal RNA [Source:RFAM;Acc:RF00003]
CNVR_103	ENSBTAG00000028036	snRNA	U1 spliceosomal RNA [Source:RFAM;Acc:RF00003]
CNVR_106	ENSBTAG00000021217	protein_coding	Bos taurus collagen, type XI, alpha 1 (COL11A1), mRNA. [Source:RefSeq mRNA;Acc:NM_001166509]
CNVR_107	ENSBTAG00000006491	protein_coding	amylo-alpha-1, 6-glucosidase, 4-alpha-glucanotransferase [Source:HGNC Symbol;Acc:321]
CNVR_111	ENSBTAG00000020856	protein_coding	HFM1, ATP-dependent DNA helicase homolog (S. cerevisiae) [Source:HGNC Symbol;Acc:20193]
CNVR_113	ENSBTAG00000015060	protein_coding	Bos taurus guanylate binding protein 5 (GBP5), mRNA. [Source:RefSeq mRNA;Acc:NM_001075746]
CNVR_114	ENSBTAG00000038938	protein_coding	Uncharacterized protein [Source:UniProtKB/TrEMBL;Acc:F1MDI9]
CNVR_114	ENSBTAG00000038233	protein_coding	Uncharacterized protein [Source:UniProtKB/TrEMBL;Acc:G3X842]
CNVR_114	ENSBTAG00000025621	protein_coding	Uncharacterized protein [Source:UniProtKB/TrEMBL;Acc:G5E5V7]
CNVR_114	ENSBTAG00000037490	protein_coding	Uncharacterized protein [Source:UniProtKB/TrEMBL;Acc:G5E5U4]
CNVR_114	ENSBTAG00000037634	protein_coding	Uncharacterized protein [Source:UniProtKB/TrEMBL;Acc:F1N6A3]
CNVR_114	ENSBTAG00000043876	snRNA	U2 spliceosomal RNA [Source:RFAM;Acc:RF00004]
CNVR_115	ENSBTAG00000031186	protein_coding	Bos taurus guanylate binding protein family, member 6 (GBP6), mRNA. [Source:RefSeq mRNA;Acc:NM_001075995]
CNVR_115	ENSBTAG00000024272	protein_coding	Uncharacterized protein [Source:UniProtKB/TrEMBL;Acc:F6PPP4]
CNVR_118	ENSBTAG00000019877	protein_coding	dedicator of cytokinesis 7 [Source:HGNC Symbol;Acc:19190]
CNVR_118	ENSBTAG00000020451	protein_coding	Bos taurus ubiquitin specific peptidase 1 (USP1), mRNA. [Source:RefSeq mRNA;Acc:NM_001046224]
CNVR_120	ENSBTAG00000037890	protein_coding	Bos taurus cytochrome P450, family 4, subfamily A, polypeptide 11 (CYP4A11), mRNA. [Source:RefSeq mRNA;Acc:NM_001077908]
CNVR_121	ENSBTAG00000021082	protein_coding	Bos taurus transmembrane protein 125 (TMEM125), mRNA. [Source:RefSeq mRNA;Acc:NM_001046023]
CNVR_122	ENSBTAG00000001629	protein_coding	sex comb on midleg homolog 1 (Drosophila) [Source:HGNC Symbol;Acc:19003]
CNVR_123	ENSBTAG00000017826	protein_coding	Bos taurus selenocysteine lyase (SCLY), mRNA. [Source:RefSeq mRNA;Acc:NM_001083804]
CNVR_123	ENSBTAG00000010164	protein_coding	espin-like [Source:HGNC Symbol;Acc:27937]
CNVR_124	ENSBTAG00000046792	protein_coding	Uncharacterized protein [Source:UniProtKB/TrEMBL;Acc:G3MZA3]
CNVR_125	ENSBTAG00000048084	protein_coding	Uncharacterized protein [Source:UniProtKB/TrEMBL;Acc:G3MYJ5]
CNVR_126	ENSBTAG00000011538	protein_coding	kinesin family member 1A [Source:HGNC Symbol;Acc:888]
CNVR_127	ENSBTAG00000005797	protein_coding	Bos taurus alanine-glyoxylate aminotransferase (AGXT), mRNA. [Source:RefSeq mRNA;Acc:NM_001102355]
CNVR_127	ENSBTAG00000012374	protein_coding	chromosome 2 open reading frame 54 [Source:HGNC Symbol;Acc:26216]
CNVR_127	ENSBTAG00000005168	protein_coding	Uncharacterized protein [Source:UniProtKB/TrEMBL;Acc:F1MMB4]
CNVR_135	ENSBTAG00000023806	protein_coding	Cordon-bleu homolog (Mouse); Uncharacterized protein [Source:UniProtKB/TrEMBL;Acc:A0JNG1]
CNVR_140	ENSBTAG00000015925	protein_coding	Bos taurus ACN9 homolog (S. cerevisiae) (ACN9), mRNA. [Source:RefSeq mRNA;Acc:NM_001080352]
CNVR_148	ENSBTAG00000003658	protein_coding	Bos taurus reelin (RELN), mRNA. [Source:RefSeq mRNA;Acc:NM_001206458]
CNVR_149	ENSBTAG00000009207	protein_coding	lysine (K)-specific methyltransferase 2E [Source:HGNC Symbol;Acc:18541]
CNVR_152	ENSBTAG00000021543	protein_coding	Bos taurus MyoD family inhibitor domain containing (MDFIC), mRNA. [Source:RefSeq mRNA;Acc:NM_001101102]
CNVR_157	ENSBTAG00000046430	protein_coding	zinc finger protein 804B [Source:HGNC Symbol;Acc:21958]
CNVR_157	ENSBTAG00000032393	protein_coding	Bos taurus chromosome 4 open reading frame, human C7orf62 (C4H7orf62), mRNA. [Source:RefSeq mRNA;Acc:NM_001205417]
CNVR_158	ENSBTAG00000032166	protein_coding	Bos taurus GTP-binding protein 10 (putative) (GTPBP10), mRNA. [Source:RefSeq mRNA;Acc:NM_001080314]
CNVR_158	ENSBTAG00000047435	protein_coding	Uncharacterized protein [Source:UniProtKB/TrEMBL;Acc:G3X6N4]
CNVR_160	ENSBTAG00000010300	protein_coding	Uncharacterized protein [Source:UniProtKB/TrEMBL;Acc:E1B780]
CNVR_163	ENSBTAG00000014543	protein_coding	Bos taurus plexin A4 (PLXNA4), mRNA. [Source:RefSeq mRNA;Acc:NM_001191504]
CNVR_164	ENSBTAG00000031548	protein_coding	Bos taurus uncharacterized LOC514257 (LOC514257), mRNA. [Source:RefSeq mRNA;Acc:NM_001075657]
CNVR_164	ENSBTAG00000047605	protein_coding	Uncharacterized protein [Source:UniProtKB/TrEMBL;Acc:E1BIE9]
CNVR_165	ENSBTAG00000020453	protein_coding	C-type lectin domain family 5, member A [Source:HGNC Symbol;Acc:2054]
CNVR_165	ENSBTAG00000024065	protein_coding	taste receptor, type 2, member 38 [Source:HGNC Symbol;Acc:9584]
CNVR_166	ENSBTAG00000046152	protein_coding	maltase-glucoamylase (alpha-glucosidase) [Source:HGNC Symbol;Acc:7043]
CNVR_168	ENSBTAG00000046793	protein_coding	Uncharacterized protein [Source:UniProtKB/TrEMBL;Acc:G3MZF3]
CNVR_168	ENSBTAG00000046660	protein_coding	Uncharacterized protein [Source:UniProtKB/TrEMBL;Acc:G3N2W7]
CNVR_168	ENSBTAG00000040281	protein_coding	Uncharacterized protein [Source:UniProtKB/TrEMBL;Acc:E1BKE0]
CNVR_168	ENSBTAG00000048016	protein_coding	Uncharacterized protein [Source:UniProtKB/TrEMBL;Acc:G3N2B5]
CNVR_168	ENSBTAG00000046433	protein_coding	Uncharacterized protein [Source:UniProtKB/TrEMBL;Acc:F1MC69]
CNVR_168	ENSBTAG00000047072	protein_coding	Uncharacterized protein [Source:UniProtKB/TrEMBL;Acc:G3MY18]
CNVR_168	ENSBTAG00000046164	protein_coding	Uncharacterized protein [Source:UniProtKB/TrEMBL;Acc:G3N383]
CNVR_168	ENSBTAG00000039956	protein_coding	Uncharacterized protein [Source:UniProtKB/TrEMBL;Acc:E1B889]
CNVR_168	ENSBTAG00000047722	protein_coding	Uncharacterized protein [Source:UniProtKB/TrEMBL;Acc:G3MZK2]
CNVR_168	ENSBTAG00000045978	protein_coding	Uncharacterized protein [Source:UniProtKB/TrEMBL;Acc:E1BIJ9]
CNVR_168	ENSBTAG00000047562	protein_coding	Uncharacterized protein [Source:UniProtKB/TrEMBL;Acc:G3MZH5]
CNVR_168	ENSBTAG00000038385	protein_coding	Uncharacterized protein [Source:UniProtKB/TrEMBL;Acc:E1BAZ7]
CNVR_168	ENSBTAG00000047725	protein_coding	Uncharacterized protein [Source:UniProtKB/TrEMBL;Acc:E1B872]
CNVR_168	ENSBTAG00000031232	protein_coding	Uncharacterized protein [Source:UniProtKB/TrEMBL;Acc:G3MXC7]
CNVR_169	ENSBTAG00000031216	protein_coding	Uncharacterized protein [Source:UniProtKB/TrEMBL;Acc:F1N248]
CNVR_170	ENSBTAG00000039005	protein_coding	olfactory receptor, family 2, subfamily A, member 2 [Source:HGNC Symbol;Acc:8230]
CNVR_170	ENSBTAG00000046910	processed_pseudogene
CNVR_171	ENSBTAG00000017676	protein_coding	Bos taurus thiamin pyrophosphokinase 1 (TPK1), mRNA. [Source:RefSeq mRNA;Acc:NM_001080370]
CNVR_173	ENSBTAG00000014402	protein_coding	GTPase, IMAP family member 8 [Source:HGNC Symbol;Acc:21792]
CNVR_173	ENSBTAG00000009850	protein_coding	Bos taurus GTPase, IMAP family member 7 (GIMAP7), mRNA. [Source:RefSeq mRNA;Acc:NM_001034771]
CNVR_181	ENSBTAG00000034693	protein_coding	Bos taurus synaptotagmin I (SYT1), mRNA. [Source:RefSeq mRNA;Acc:NM_174192]
CNVR_182	ENSBTAG00000014609	protein_coding	protein phosphatase 1, regulatory subunit 12A [Source:HGNC Symbol;Acc:7618]
CNVR_183	ENSBTAG00000011336	protein_coding	otogelin-like [Source:HGNC Symbol;Acc:26901]
CNVR_191	ENSBTAG00000014748	protein_coding	Uncharacterized protein [Source:UniProtKB/TrEMBL;Acc:G5E5H8]
CNVR_193	ENSBTAG00000032148	protein_coding	Bos taurus transmembrane protein 117 (TMEM117), mRNA. [Source:RefSeq mRNA;Acc:NM_001101233]
CNVR_196	ENSBTAG00000020679	protein_coding	Bos taurus contactin 1 (CNTN1), mRNA. [Source:RefSeq mRNA;Acc:NM_174280]
CNVR_197	ENSBTAG00000043962	protein_coding	Bos taurus solute carrier family 2 (facilitated glucose transporter), member 13 (SLC2A13), mRNA. [Source:RefSeq mRNA;Acc:NM_001192963]
CNVR_199	ENSBTAG00000038043	protein_coding	Bos taurus ATP-binding cassette, sub-family D (ALD), member 2 (ABCD2), mRNA. [Source:RefSeq mRNA;Acc:NM_001099037]
CNVR_203	ENSBTAG00000037758	protein_coding	Uncharacterized protein [Source:UniProtKB/TrEMBL;Acc:F1MZ29]
CNVR_204	ENSBTAG00000046645	pseudogene
CNVR_204	ENSBTAG00000046994	protein_coding	Uncharacterized protein [Source:UniProtKB/TrEMBL;Acc:G3MXH0]
CNVR_204	ENSBTAG00000048233	protein_coding	Uncharacterized protein [Source:UniProtKB/TrEMBL;Acc:F1MQS6]
CNVR_204	ENSBTAG00000024691	protein_coding	olfactory receptor, family 6, subfamily C, member 1 [Source:HGNC Symbol;Acc:8355]
CNVR_204	ENSBTAG00000047109	protein_coding	Uncharacterized protein [Source:UniProtKB/TrEMBL;Acc:G3N0T4]
CNVR_206	ENSBTAG00000030994	protein_coding	ankyrin repeat and sterile alpha motif domain containing 1B [Source:HGNC Symbol;Acc:24600]
CNVR_209	ENSBTAG00000019159	protein_coding	Bos taurus parvalbumin (PVALB), mRNA. [Source:RefSeq mRNA;Acc:NM_001076114]
CNVR_212	ENSBTAG00000014156	protein_coding	antagonist of mitotic exit network 1 homolog (S. cerevisiae) [Source:HGNC Symbol;Acc:27281]
CNVR_219	ENSBTAG00000039817	protein_coding	Uncharacterized protein [Source:UniProtKB/TrEMBL;Acc:F1N6N9]
CNVR_219	ENSBTAG00000039380	protein_coding	Uncharacterized protein [Source:UniProtKB/TrEMBL;Acc:G3MZR1]
CNVR_220	ENSBTAG00000039470	protein_coding	Uncharacterized protein [Source:UniProtKB/TrEMBL;Acc:E1BBT3]
CNVR_220	ENSBTAG00000039256	protein_coding	Uncharacterized protein [Source:UniProtKB/TrEMBL;Acc:G3X8C9]
CNVR_220	ENSBTAG00000047936	processed_pseudogene
CNVR_220	ENSBTAG00000026531	protein_coding	Bos taurus CD163 molecule-like 1 (CD163L1), mRNA. [Source:RefSeq mRNA;Acc:NM_176651]
CNVR_221	ENSBTAG00000037743	protein_coding	Uncharacterized protein [Source:UniProtKB/TrEMBL;Acc:F1N0N3]
CNVR_222	ENSBTAG00000011275	protein_coding	signal peptide, CUB domain, EGF-like 1 [Source:HGNC Symbol;Acc:13441]
CNVR_223	ENSBTAG00000045746	protein_coding	Uncharacterized protein [Source:UniProtKB/TrEMBL;Acc:G3N1H9]
CNVR_224	ENSBTAG00000017652	protein_coding	nucleoporin 50kDa [Source:HGNC Symbol;Acc:8065]
CNVR_224	ENSBTAG00000006776	protein_coding	KIAA0930 [Source:HGNC Symbol;Acc:1314]
CNVR_224	ENSBTAG00000038882	miRNA	bta-mir-1249 [Source:miRBase;Acc:MI0010481]
CNVR_225	ENSBTAG00000029772	miRNA	bta-let-7a-3 [Source:miRBase;Acc:MI0005452]
CNVR_225	ENSBTAG00000045309	miRNA	bta-mir-2443 [Source:miRBase;Acc:MI0011496]
CNVR_225	ENSBTAG00000036417	miRNA	bta-mir-3596 [Source:miRBase;Acc:MI0015952]
CNVR_230	ENSBTAG00000046760	protein_coding	bromodomain containing 1 [Source:HGNC Symbol;Acc:1102]
CNVR_234	ENSBTAG00000010350	protein_coding	ubiquitin specific peptidase 53 [Source:HGNC Symbol;Acc:29255]
CNVR_235	ENSBTAG00000020705	protein_coding	Bos taurus protease, serine, 12 (neurotrypsin, motopsin) (PRSS12), mRNA. [Source:RefSeq mRNA;Acc:NM_001193222]
CNVR_235	ENSBTAG00000043530	snoRNA	Small nucleolar RNA SNORA24 [Source:RFAM;Acc:RF00399]
CNVR_235	ENSBTAG00000010010	pseudogene
CNVR_235	ENSBTAG00000007316	protein_coding	Bos taurus N-deacetylase/N-sulfotransferase (heparan glucosaminyl) 3 (NDST3), mRNA. [Source:RefSeq mRNA;Acc:NM_001077961]
CNVR_240	ENSBTAG00000004428	protein_coding	H2A histone family, member Z [Source:HGNC Symbol;Acc:4741]
CNVR_240	ENSBTAG00000004426	protein_coding	Bos taurus DnaJ (Hsp40) homolog, subfamily B, member 14 (DNAJB14), mRNA. [Source:RefSeq mRNA;Acc:NM_001076131]
CNVR_240	ENSBTAG00000007923	protein_coding	Bos taurus late endosomal/lysosomal adaptor, MAPK and MTOR activator 3 (LAMTOR3), mRNA. [Source:RefSeq mRNA;Acc:NM_001075982]
CNVR_247	ENSBTAG00000047743	protein_coding	Bos taurus Kv channel interacting protein 4 (KCNIP4), mRNA. [Source:RefSeq mRNA;Acc:NM_001076935]
CNVR_250	ENSBTAG00000000061	protein_coding	protocadherin 7 [Source:HGNC Symbol;Acc:8659]
CNVR_255	ENSBTAG00000014031	protein_coding	toll-like receptor 6 [Source:HGNC Symbol;Acc:16711]
CNVR_257	ENSBTAG00000002205	protein_coding	Bos taurus cyclic nucleotide gated channel alpha 1 (CNGA1), mRNA. [Source:RefSeq mRNA;Acc:NM_174278]
CNVR_259	ENSBTAG00000009438	protein_coding	EPH receptor A5 [Source:HGNC Symbol;Acc:3389]
CNVR_260	ENSBTAG00000009438	protein_coding	EPH receptor A5 [Source:HGNC Symbol;Acc:3389]
CNVR_263	ENSBTAG00000039991	protein_coding	Bos taurus UDP glucuronosyltransferase 2 family, polypeptide B10 (UGT2B10), mRNA. [Source:RefSeq mRNA;Acc:NM_001046354]
CNVR_264	ENSBTAG00000002348	protein_coding	Bos taurus solute carrier family 4, sodium bicarbonate cotransporter, member 4 (SLC4A4), mRNA. [Source:RefSeq mRNA;Acc:NM_174605]
CNVR_265	ENSBTAG00000010716	protein_coding	Fraser syndrome 1 [Source:HGNC Symbol;Acc:19185]
CNVR_267	ENSBTAG00000005964	protein_coding	phosphatidylinositol glycan anchor biosynthesis, class G [Source:HGNC Symbol;Acc:25985]
CNVR_268	ENSBTAG00000017240	protein_coding	Bos taurus diacylglycerol kinase, theta 110kDa (DGKQ), mRNA. [Source:RefSeq mRNA;Acc:NM_001206305]
CNVR_268	ENSBTAG00000007002	protein_coding	iduronidase, alpha-L- [Source:HGNC Symbol;Acc:5391]
CNVR_268	ENSBTAG00000007001	protein_coding	solute carrier family 26 (anion exchanger), member 1 [Source:HGNC Symbol;Acc:10993]
CNVR_268	ENSBTAG00000045332	miRNA	bta-mir-2449 [Source:miRBase;Acc:MI0011503]
CNVR_271	ENSBTAG00000047589	protein_coding	Uncharacterized protein [Source:UniProtKB/TrEMBL;Acc:G3N1S1]
CNVR_272	ENSBTAG00000048056	protein_coding	Uncharacterized protein [Source:UniProtKB/TrEMBL;Acc:F1MV46]
CNVR_272	ENSBTAG00000036331	protein_coding	Uncharacterized protein [Source:UniProtKB/TrEMBL;Acc:G3X7E4]
CNVR_273	ENSBTAG00000046423	protein_coding	Uncharacterized protein [Source:UniProtKB/TrEMBL;Acc:G3N0S2]
CNVR_273	ENSBTAG00000046706	snRNA	U6 spliceosomal RNA [Source:RFAM;Acc:RF00026]
CNVR_274	ENSBTAG00000048208	protein_coding	Uncharacterized protein [Source:UniProtKB/TrEMBL;Acc:G3MXH6]
CNVR_274	ENSBTAG00000024397	protein_coding	Uncharacterized protein [Source:UniProtKB/TrEMBL;Acc:G5E5K8]
CNVR_274	ENSBTAG00000039877	protein_coding	Uncharacterized protein [Source:UniProtKB/TrEMBL;Acc:G5E6A6]
CNVR_275	ENSBTAG00000022663	protein_coding	Uncharacterized protein [Source:UniProtKB/TrEMBL;Acc:G3X896]
CNVR_277	ENSBTAG00000046233	protein_coding	Uncharacterized protein [Source:UniProtKB/TrEMBL;Acc:G3MXW9]
CNVR_277	ENSBTAG00000048072	protein_coding	Uncharacterized protein [Source:UniProtKB/TrEMBL;Acc:G3MXT7]
CNVR_277	ENSBTAG00000048066	protein_coding	Uncharacterized protein [Source:UniProtKB/TrEMBL;Acc:G5E6D4]
CNVR_277	ENSBTAG00000047817	protein_coding	Uncharacterized protein [Source:UniProtKB/TrEMBL;Acc:G3N289]
CNVR_277	ENSBTAG00000046513	protein_coding	Uncharacterized protein [Source:UniProtKB/TrEMBL;Acc:F1MD01]
CNVR_278	ENSBTAG00000046958	protein_coding	Uncharacterized protein [Source:UniProtKB/TrEMBL;Acc:E1BQ31]
CNVR_278	ENSBTAG00000047696	protein_coding	Uncharacterized protein [Source:UniProtKB/TrEMBL;Acc:G3MYR7]
CNVR_278	ENSBTAG00000035241	protein_coding	Uncharacterized protein [Source:UniProtKB/TrEMBL;Acc:G3X802]
CNVR_278	ENSBTAG00000034917	protein_coding	Uncharacterized protein [Source:UniProtKB/TrEMBL;Acc:G3X7Z9]
CNVR_280	ENSBTAG00000046163	protein_coding	Uncharacterized protein [Source:UniProtKB/TrEMBL;Acc:G3MZ15]
CNVR_280	ENSBTAG00000046397	protein_coding	Uncharacterized protein [Source:UniProtKB/TrEMBL;Acc:G5E6I2]
CNVR_280	ENSBTAG00000046798	protein_coding	Uncharacterized protein [Source:UniProtKB/TrEMBL;Acc:G3N323]
CNVR_285	ENSBTAG00000046564	protein_coding	Uncharacterized protein [Source:UniProtKB/TrEMBL;Acc:F1MNY6]
CNVR_287	ENSBTAG00000047799	protein_coding	Uncharacterized protein [Source:UniProtKB/TrEMBL;Acc:F1MY99]
CNVR_289	ENSBTAG00000002284	protein_coding	Uncharacterized protein [Source:UniProtKB/TrEMBL;Acc:F1N3T3]
CNVR_290	ENSBTAG00000000329	protein_coding	Bos taurus multiple EGF-like-domains 10 (MEGF10), mRNA. [Source:RefSeq mRNA;Acc:NM_001046451]
CNVR_291	ENSBTAG00000014974	protein_coding	Bos taurus GRAM domain containing 3 (GRAMD3), mRNA. [Source:RefSeq mRNA;Acc:NM_001079579]
CNVR_295	ENSBTAG00000039706	protein_coding	Uncharacterized protein [Source:UniProtKB/TrEMBL;Acc:E1BJ58]
CNVR_296	ENSBTAG00000046318	protein_coding	Uncharacterized protein [Source:UniProtKB/TrEMBL;Acc:G3MZ81]
CNVR_296	ENSBTAG00000007557	protein_coding	olfactory receptor, family 2, subfamily AK, member 2 [Source:HGNC Symbol;Acc:19569]
CNVR_298	ENSBTAG00000009497	protein_coding	Uncharacterized protein [Source:UniProtKB/TrEMBL;Acc:E1BCE3]
CNVR_299	ENSBTAG00000019925	protein_coding	Uncharacterized protein [Source:UniProtKB/TrEMBL;Acc:E1BD33]
CNVR_299	ENSBTAG00000046787	protein_coding	olfactory receptor, family 14, subfamily C, member 36 [Source:HGNC Symbol;Acc:15026]
CNVR_303	ENSBTAG00000009482	protein_coding	AF4/FMR2 family, member 4 [Source:HGNC Symbol;Acc:17869]
CNVR_304	ENSBTAG00000030227	protein_coding	protocadherin alpha 13 [Source:HGNC Symbol;Acc:8667]
CNVR_305	ENSBTAG00000004896	protein_coding	Bos taurus actin binding LIM protein family, member 3 (ABLIM3), mRNA. [Source:RefSeq mRNA;Acc:NM_001099127]
CNVR_308	ENSBTAG00000030297	protein_coding	Bos taurus hepatitis A virus cellular receptor 1 (HAVCR1), mRNA. [Source:RefSeq mRNA;Acc:NM_001046523]
CNVR_309	ENSBTAG00000036102	protein_coding	Uncharacterized protein [Source:UniProtKB/TrEMBL;Acc:G3MZ05]
CNVR_310	ENSBTAG00000046999	miRNA
CNVR_319	ENSBTAG00000020860	protein_coding	chromodomain helicase DNA binding protein 1 [Source:HGNC Symbol;Acc:1915]
CNVR_322	ENSBTAG00000004944	protein_coding	Bos taurus annexin A10 (ANXA10), mRNA. [Source:RefSeq mRNA;Acc:NM_001192058]
CNVR_330	ENSBTAG00000046598	protein_coding	Uncharacterized protein [Source:UniProtKB/TrEMBL;Acc:G3MXY3]
CNVR_330	ENSBTAG00000046443	protein_coding	Bos taurus IFN-alpha C (IFNAC), mRNA. [Source:RefSeq mRNA;Acc:NM_174085]
CNVR_330	ENSBTAG00000045552	protein_coding	Uncharacterized protein [Source:UniProtKB/TrEMBL;Acc:G5E6N5]
CNVR_330	ENSBTAG00000047134	protein_coding	Uncharacterized protein [Source:UniProtKB/TrEMBL;Acc:G3N164]
CNVR_331	ENSBTAG00000039675	pseudogene
CNVR_331	ENSBTAG00000046629	protein_coding	Uncharacterized protein [Source:UniProtKB/TrEMBL;Acc:G3N3M8]
CNVR_331	ENSBTAG00000047413	protein_coding	Uncharacterized protein [Source:UniProtKB/TrEMBL;Acc:G3MZI3]
CNVR_331	ENSBTAG00000034320	pseudogene
CNVR_332	ENSBTAG00000015788	protein_coding	coiled-coil domain containing 171 [Source:HGNC Symbol;Acc:29828]
CNVR_336	ENSBTAG00000010178	protein_coding	protein tyrosine phosphatase, receptor type, D [Source:HGNC Symbol;Acc:9668]
CNVR_341	ENSBTAG00000018437	protein_coding	structural maintenance of chromosomes 5 [Source:HGNC Symbol;Acc:20465]
CNVR_342	ENSBTAG00000008204	protein_coding	chromosome 9 open reading frame 41 [Source:HGNC Symbol;Acc:23435]
CNVR_344	ENSBTAG00000012991	protein_coding	PRUNE2 protein; Uncharacterized protein [Source:UniProtKB/TrEMBL;Acc:A7Z048]
CNVR_346	ENSBTAG00000025859	protein_coding	zinc finger, CCHC domain containing 7 [Source:HGNC Symbol;Acc:26209]
CNVR_348	ENSBTAG00000000693	protein_coding	Bos taurus ubiquitin-conjugating enzyme E2R 2 (UBE2R2), mRNA. [Source:RefSeq mRNA;Acc:NM_001206110]
CNVR_351	ENSBTAG00000036012	protein_coding	olfactory receptor, family 13, subfamily C, member 3 [Source:HGNC Symbol;Acc:14704]
CNVR_352	ENSBTAG00000039868	protein_coding	Uncharacterized protein [Source:UniProtKB/TrEMBL;Acc:M0QW44]
CNVR_354	ENSBTAG00000019807	protein_coding	Uncharacterized protein [Source:UniProtKB/TrEMBL;Acc:F1MTP1]
CNVR_355	ENSBTAG00000017306	protein_coding	AT-hook transcription factor [Source:HGNC Symbol;Acc:24108]
CNVR_356	ENSBTAG00000048185	misc_RNA	Metazoan signal recognition particle RNA [Source:RFAM;Acc:RF00017]
CNVR_370	ENSBTAG00000000188	protein_coding	Bos taurus heparan sulfate (glucosamine) 3-O-sulfotransferase 5 (HS3ST5), mRNA. [Source:RefSeq mRNA;Acc:NM_001076215]
CNVR_371	ENSBTAG00000011849	protein_coding	histone deacetylase 2 [Source:RefSeq peptide;Acc:NP_001068614]
CNVR_372	ENSBTAG00000033218	protein_coding	Bos taurus HIG1 domain family, member 1D (HIGD1D), mRNA. [Source:RefSeq mRNA;Acc:NM_001077114]
CNVR_372	ENSBTAG00000046017	protein_coding	popeye domain containing 3 [Source:HGNC Symbol;Acc:17649]
CNVR_382	ENSBTAG00000026578	protein_coding	Uncharacterized protein [Source:UniProtKB/TrEMBL;Acc:F1MBA5]
CNVR_383	ENSBTAG00000015615	protein_coding	Bos taurus thymocyte selection associated (THEMIS), mRNA. [Source:RefSeq mRNA;Acc:NM_001098116]
CNVR_387	ENSBTAG00000012418	protein_coding	Bos taurus mediator complex subunit 23 (MED23), mRNA. [Source:RefSeq mRNA;Acc:NM_001205762]
CNVR_388	ENSBTAG00000039615	protein_coding	Uncharacterized protein [Source:UniProtKB/TrEMBL;Acc:F1MNY9]
CNVR_388	ENSBTAG00000040533	protein_coding	Uncharacterized protein [Source:UniProtKB/TrEMBL;Acc:G3MZW8]
CNVR_388	ENSBTAG00000038414	protein_coding	Bos taurus trace amine associated receptor 2 (TAAR2), mRNA. [Source:RefSeq mRNA;Acc:NM_001191222]
CNVR_393	ENSBTAG00000005557	protein_coding	myeloid/lymphoid or mixed-lineage leukemia (trithorax homolog, Drosophila); translocated to, 4 [Source:HGNC Symbol;Acc:7137]
CNVR_396	ENSBTAG00000006751	protein_coding	Bos taurus PAP associated domain containing 4 (PAPD4), mRNA. [Source:RefSeq mRNA;Acc:NM_001046361]
CNVR_397	ENSBTAG00000010944	protein_coding	Bos taurus leucine rich repeat containing 49 (LRRC49), mRNA. [Source:RefSeq mRNA;Acc:NM_001100343]
CNVR_398	ENSBTAG00000000432	protein_coding	T cell receptor alpha constant [Source:HGNC Symbol;Acc:12029]
CNVR_398	ENSBTAG00000000431	protein_coding	Uncharacterized protein [Source:UniProtKB/TrEMBL;Acc:E1B7X5]
CNVR_399	ENSBTAG00000000432	protein_coding	T cell receptor alpha constant [Source:HGNC Symbol;Acc:12029]
CNVR_400	ENSBTAG00000039402	protein_coding	Uncharacterized protein [Source:UniProtKB/TrEMBL;Acc:G3X848]
CNVR_400	ENSBTAG00000000432	protein_coding	T cell receptor alpha constant [Source:HGNC Symbol;Acc:12029]
CNVR_401	ENSBTAG00000046962	protein_coding	Uncharacterized protein [Source:UniProtKB/TrEMBL;Acc:G3N165]
CNVR_401	ENSBTAG00000045595	protein_coding	Uncharacterized protein [Source:UniProtKB/TrEMBL;Acc:G3MYI3]
CNVR_401	ENSBTAG00000047258	protein_coding	Uncharacterized protein [Source:UniProtKB/TrEMBL;Acc:G3N3C1]
CNVR_401	ENSBTAG00000045758	protein_coding	Uncharacterized protein [Source:UniProtKB/TrEMBL;Acc:E1BGC4]
CNVR_401	ENSBTAG00000048302	protein_coding	Uncharacterized protein [Source:UniProtKB/TrEMBL;Acc:G3N3R7]
CNVR_401	ENSBTAG00000046464	protein_coding	Uncharacterized protein [Source:UniProtKB/TrEMBL;Acc:F1MCS1]
CNVR_401	ENSBTAG00000047041	protein_coding	Uncharacterized protein [Source:UniProtKB/TrEMBL;Acc:G3N1X5]
CNVR_401	ENSBTAG00000039077	protein_coding	Uncharacterized protein [Source:UniProtKB/TrEMBL;Acc:G5E625]
CNVR_401	ENSBTAG00000046530	protein_coding	Uncharacterized protein [Source:UniProtKB/TrEMBL;Acc:G3N3X6]
CNVR_401	ENSBTAG00000047444	protein_coding	Uncharacterized protein [Source:UniProtKB/TrEMBL;Acc:G3N1S9]
CNVR_401	ENSBTAG00000046682	protein_coding	Uncharacterized protein [Source:UniProtKB/TrEMBL;Acc:G3N378]
CNVR_401	ENSBTAG00000000432	protein_coding	T cell receptor alpha constant [Source:HGNC Symbol;Acc:12029]
CNVR_402	ENSBTAG00000038098	protein_coding	T cell receptor alpha variable 29/delta variable 5 (gene/pseudogene) [Source:HGNC Symbol;Acc:12127]
CNVR_402	ENSBTAG00000047276	protein_coding	Uncharacterized protein [Source:UniProtKB/TrEMBL;Acc:G3N052]
CNVR_402	ENSBTAG00000048064	protein_coding	Uncharacterized protein [Source:UniProtKB/TrEMBL;Acc:G3MYQ8]
CNVR_402	ENSBTAG00000036202	protein_coding	Uncharacterized protein [Source:UniProtKB/TrEMBL;Acc:G3X7A2]
CNVR_402	ENSBTAG00000038565	protein_coding	Uncharacterized protein [Source:UniProtKB/TrEMBL;Acc:E1BCU0]
CNVR_402	ENSBTAG00000047312	protein_coding	Uncharacterized protein [Source:UniProtKB/TrEMBL;Acc:G3N1R2]
CNVR_402	ENSBTAG00000047091	protein_coding	Uncharacterized protein [Source:UniProtKB/TrEMBL;Acc:G3X873]
CNVR_402	ENSBTAG00000046477	protein_coding	Uncharacterized protein [Source:UniProtKB/TrEMBL;Acc:G3MYI5]
CNVR_402	ENSBTAG00000047683	protein_coding	Uncharacterized protein [Source:UniProtKB/TrEMBL;Acc:G3N2W9]
CNVR_402	ENSBTAG00000046897	protein_coding	Uncharacterized protein [Source:UniProtKB/TrEMBL;Acc:G3MXX7]
CNVR_402	ENSBTAG00000047001	protein_coding	Uncharacterized protein [Source:UniProtKB/TrEMBL;Acc:G3MYQ4]
CNVR_402	ENSBTAG00000047981	protein_coding	Uncharacterized protein [Source:UniProtKB/TrEMBL;Acc:G3MZT4]
CNVR_402	ENSBTAG00000046500	protein_coding	TRA@ protein; Uncharacterized protein [Source:UniProtKB/TrEMBL;Acc:Q3T019]
CNVR_402	ENSBTAG00000047097	protein_coding	Uncharacterized protein [Source:UniProtKB/TrEMBL;Acc:G3MWQ2]
CNVR_402	ENSBTAG00000045953	protein_coding	Uncharacterized protein [Source:UniProtKB/TrEMBL;Acc:E1BD14]
CNVR_402	ENSBTAG00000047909	protein_coding	Uncharacterized protein [Source:UniProtKB/TrEMBL;Acc:G3N1M0]
CNVR_402	ENSBTAG00000047522	protein_coding	Uncharacterized protein [Source:UniProtKB/TrEMBL;Acc:G3MZ50]
CNVR_402	ENSBTAG00000047398	protein_coding	Uncharacterized protein [Source:UniProtKB/TrEMBL;Acc:G3N2H1]
CNVR_402	ENSBTAG00000048236	protein_coding	Uncharacterized protein [Source:UniProtKB/TrEMBL;Acc:G3MXM7]
CNVR_402	ENSBTAG00000039807	protein_coding	Uncharacterized protein [Source:UniProtKB/TrEMBL;Acc:E1B966]
CNVR_402	ENSBTAG00000000432	protein_coding	T cell receptor alpha constant [Source:HGNC Symbol;Acc:12029]
CNVR_403	ENSBTAG00000037924	protein_coding	Uncharacterized protein [Source:UniProtKB/TrEMBL;Acc:E1BPH6]
CNVR_403	ENSBTAG00000039038	protein_coding	Uncharacterized protein [Source:UniProtKB/TrEMBL;Acc:F1MPK8]
CNVR_403	ENSBTAG00000048074	protein_coding	Uncharacterized protein [Source:UniProtKB/TrEMBL;Acc:G3MZW0]
CNVR_403	ENSBTAG00000005941	protein_coding	T cell receptor alpha variable 8-1 [Source:HGNC Symbol;Acc:12146]
CNVR_403	ENSBTAG00000047624	protein_coding	Uncharacterized protein [Source:UniProtKB/TrEMBL;Acc:G3MZ26]
CNVR_403	ENSBTAG00000046102	protein_coding	Uncharacterized protein [Source:UniProtKB/TrEMBL;Acc:G3N3B4]
CNVR_403	ENSBTAG00000047952	protein_coding	Uncharacterized protein [Source:UniProtKB/TrEMBL;Acc:G3X6C6]
CNVR_403	ENSBTAG00000047639	protein_coding	Uncharacterized protein [Source:UniProtKB/TrEMBL;Acc:G3N2X1]
CNVR_403	ENSBTAG00000046305	protein_coding	Uncharacterized protein [Source:UniProtKB/TrEMBL;Acc:G5E6L7]
CNVR_403	ENSBTAG00000047096	protein_coding	Uncharacterized protein [Source:UniProtKB/TrEMBL;Acc:G5E5U8]
CNVR_403	ENSBTAG00000046157	protein_coding	Uncharacterized protein [Source:UniProtKB/TrEMBL;Acc:G5E6A9]
CNVR_404	ENSBTAG00000046546	protein_coding	Uncharacterized protein [Source:UniProtKB/TrEMBL;Acc:G3MXB7]
CNVR_404	ENSBTAG00000047690	protein_coding	Uncharacterized protein [Source:UniProtKB/TrEMBL;Acc:G3N2T2]
CNVR_405	ENSBTAG00000046802	protein_coding	Uncharacterized protein [Source:UniProtKB/TrEMBL;Acc:G3MYJ8]
CNVR_405	ENSBTAG00000047058	protein_coding	Uncharacterized protein [Source:UniProtKB/TrEMBL;Acc:E1BN50]
CNVR_405	ENSBTAG00000027170	protein_coding	Uncharacterized protein [Source:UniProtKB/TrEMBL;Acc:G5E5X1]
CNVR_405	ENSBTAG00000035785	protein_coding	Uncharacterized protein [Source:UniProtKB/TrEMBL;Acc:G5E6A4]
CNVR_405	ENSBTAG00000040141	protein_coding	T cell receptor alpha variable 14/delta variable 4 [Source:HGNC Symbol;Acc:12110]
CNVR_405	ENSBTAG00000046819	protein_coding	Uncharacterized protein [Source:UniProtKB/TrEMBL;Acc:G3MWM3]
CNVR_405	ENSBTAG00000038060	protein_coding	Uncharacterized protein [Source:UniProtKB/TrEMBL;Acc:G5E6C8]
CNVR_406	ENSBTAG00000040504	protein_coding	T cell receptor alpha variable 16 [Source:HGNC Symbol;Acc:12112]
CNVR_406	ENSBTAG00000022229	protein_coding	T cell receptor alpha variable 17 [Source:HGNC Symbol;Acc:12113]
CNVR_406	ENSBTAG00000045863	protein_coding	T cell receptor alpha variable 18 [Source:HGNC Symbol;Acc:12114]
CNVR_406	ENSBTAG00000046993	protein_coding	Uncharacterized protein [Source:UniProtKB/TrEMBL;Acc:G3X7L1]
CNVR_406	ENSBTAG00000045883	protein_coding	Uncharacterized protein [Source:UniProtKB/TrEMBL;Acc:G3N0F8]
CNVR_406	ENSBTAG00000047015	protein_coding	Uncharacterized protein [Source:UniProtKB/TrEMBL;Acc:G3MY58]
CNVR_406	ENSBTAG00000033045	protein_coding	Uncharacterized protein [Source:UniProtKB/TrEMBL;Acc:E1BJR0]
CNVR_406	ENSBTAG00000046995	protein_coding	Uncharacterized protein [Source:UniProtKB/TrEMBL;Acc:F1N3R3]
CNVR_406	ENSBTAG00000046426	protein_coding	Uncharacterized protein [Source:UniProtKB/TrEMBL;Acc:E1BBJ3]
CNVR_407	ENSBTAG00000046643	protein_coding	Uncharacterized protein [Source:UniProtKB/TrEMBL;Acc:G3X817]
CNVR_409	ENSBTAG00000039315	protein_coding	Uncharacterized protein [Source:UniProtKB/TrEMBL;Acc:F1N6E4]
CNVR_409	ENSBTAG00000048109	protein_coding	Uncharacterized protein [Source:UniProtKB/TrEMBL;Acc:G5E6Q1]
CNVR_409	ENSBTAG00000047483	protein_coding	Uncharacterized protein [Source:UniProtKB/TrEMBL;Acc:G3N0K9]
CNVR_409	ENSBTAG00000045521	miRNA
CNVR_410	ENSBTAG00000038485	protein_coding	Uncharacterized protein [Source:UniProtKB/TrEMBL;Acc:F1MQZ3]
CNVR_413	ENSBTAG00000047984	protein_coding	Uncharacterized protein [Source:UniProtKB/TrEMBL;Acc:G3N0H0]
CNVR_418	ENSBTAG00000038920	protein_coding	vacuolar protein sorting 13 homolog C (S. cerevisiae) [Source:HGNC Symbol;Acc:23594]
CNVR_420	ENSBTAG00000002586	protein_coding	transcription factor 12 [Source:HGNC Symbol;Acc:11623]
CNVR_424	ENSBTAG00000002808	protein_coding	Bos taurus proteasome (prosome, macropain) subunit, alpha type, 3 (PSMA3), mRNA. [Source:RefSeq mRNA;Acc:NM_001034235]
CNVR_424	ENSBTAG00000018898	protein_coding	AT rich interactive domain 4A (RBP1-like) [Source:HGNC Symbol;Acc:9885]
CNVR_425	ENSBTAG00000004171	protein_coding	gephyrin [Source:HGNC Symbol;Acc:15465]
CNVR_435	ENSBTAG00000012519	protein_coding	Bos taurus xanthine dehydrogenase (XDH), mRNA. [Source:RefSeq mRNA;Acc:NM_173972]
CNVR_436	ENSBTAG00000001575	protein_coding	Uncharacterized protein [Source:UniProtKB/TrEMBL;Acc:F1N6C0]
CNVR_437	ENSBTAG00000024021	protein_coding	Bos taurus neurexin 1 (NRXN1), transcript variant 1, mRNA. [Source:RefSeq mRNA;Acc:NM_174404]
CNVR_440	ENSBTAG00000022461	protein_coding	Bos taurus septin 10 (SEPT10), mRNA. [Source:RefSeq mRNA;Acc:NM_001046176]
CNVR_441	ENSBTAG00000016032	protein_coding	Uncharacterized protein [Source:UniProtKB/TrEMBL;Acc:F1N5Q0]
CNVR_441	ENSBTAG00000032051	protein_coding	Bos taurus sulfotransferase family, cytosolic, 1C, member 4 (SULT1C4), mRNA. [Source:RefSeq mRNA;Acc:NM_001080919]
CNVR_442	ENSBTAG00000047029	protein_coding	Uncharacterized protein [Source:UniProtKB/TrEMBL;Acc:E1BEQ3]
CNVR_444	ENSBTAG00000003408	protein_coding	Uncharacterized protein [Source:UniProtKB/TrEMBL;Acc:F1MH40]
CNVR_444	ENSBTAG00000045514	protein_coding	Uncharacterized protein [Source:UniProtKB/TrEMBL;Acc:G3MX06]
CNVR_445	ENSBTAG00000045659	protein_coding	Uncharacterized protein [Source:UniProtKB/TrEMBL;Acc:G3N033]
CNVR_445	ENSBTAG00000003408	protein_coding	Uncharacterized protein [Source:UniProtKB/TrEMBL;Acc:F1MH40]
CNVR_446	ENSBTAG00000039981	pseudogene
CNVR_448	ENSBTAG00000031669	protein_coding	Bos taurus catenin (cadherin-associated protein), alpha 2 (CTNNA2), mRNA. [Source:RefSeq mRNA;Acc:NM_001102110]
CNVR_448	ENSBTAG00000047167	protein_coding	Uncharacterized protein [Source:UniProtKB/TrEMBL;Acc:G3N2U8]
CNVR_449	ENSBTAG00000043050	snRNA	U6 spliceosomal RNA [Source:RFAM;Acc:RF00026]
CNVR_450	ENSBTAG00000001105	protein_coding	Bos taurus annexin A4 (ANXA4), mRNA. [Source:RefSeq mRNA;Acc:NM_001001440]
CNVR_453	ENSBTAG00000020893	protein_coding	matrilin 3 [Source:HGNC Symbol;Acc:6909]
CNVR_453	ENSBTAG00000015587	protein_coding	Bos taurus tetratricopeptide repeat domain 32 (TTC32), mRNA. [Source:RefSeq mRNA;Acc:NM_001206132]
CNVR_456	ENSBTAG00000039225	protein_coding	Uncharacterized protein [Source:UniProtKB/TrEMBL;Acc:E1BBT1]
CNVR_457	ENSBTAG00000038726	protein_coding	Uncharacterized protein [Source:UniProtKB/TrEMBL;Acc:E1B9P6]
CNVR_458	ENSBTAG00000004667	protein_coding	Uncharacterized protein [Source:UniProtKB/TrEMBL;Acc:E1BHP8]
CNVR_459	ENSBTAG00000020490	protein_coding	NACC family member 2, BEN and BTB (POZ) domain containing [Source:HGNC Symbol;Acc:23846]
CNVR_460	ENSBTAG00000011124	protein_coding	Bos taurus LIM homeobox 3 (LHX3), mRNA. [Source:RefSeq mRNA;Acc:NM_001038620]
CNVR_460	ENSBTAG00000011129	protein_coding	quiescin Q6 sulfhydryl oxidase 2 [Source:HGNC Symbol;Acc:30249]
CNVR_461	ENSBTAG00000023064	protein_coding	Uncharacterized protein [Source:UniProtKB/TrEMBL;Acc:F1MDL7]
CNVR_461	ENSBTAG00000018799	protein_coding	G-protein signaling modulator 1 [Source:HGNC Symbol;Acc:17858]
CNVR_461	ENSBTAG00000012880	protein_coding	DNL-type zinc finger [Source:HGNC Symbol;Acc:33879]
CNVR_461	ENSBTAG00000006572	protein_coding	Bos taurus caspase recruitment domain family, member 9 (CARD9), mRNA. [Source:RefSeq mRNA;Acc:NM_001077111]
CNVR_462	ENSBTAG00000000054	protein_coding	small nuclear RNA activating complex, polypeptide 4, 190kDa [Source:HGNC Symbol;Acc:11137]
CNVR_462	ENSBTAG00000001352	protein_coding	Bos taurus serologically defined colon cancer antigen 3 (SDCCAG3), mRNA. [Source:RefSeq mRNA;Acc:NM_001046140]
CNVR_462	ENSBTAG00000001353	protein_coding	Bos taurus peptidase (mitochondrial processing) alpha (PMPCA), mRNA. [Source:RefSeq mRNA;Acc:NM_001076964]
CNVR_463	ENSBTAG00000022799	protein_coding	Uncharacterized protein [Source:UniProtKB/TrEMBL;Acc:F1MSM3]
CNVR_463	ENSBTAG00000030278	protein_coding	Bos taurus EGF-like-domain, multiple 7 (EGFL7), mRNA. [Source:RefSeq mRNA;Acc:NM_001078038]
CNVR_463	ENSBTAG00000029979	miRNA	bta-mir-126 [Source:miRBase;Acc:MI0004754]
CNVR_463	ENSBTAG00000025161	protein_coding	Bos taurus 1-acylglycerol-3-phosphate O-acyltransferase 2 (lysophosphatidic acid acyltransferase, beta) (AGPAT2), mRNA. [Source:RefSeq mRNA;Acc:NM_001080264]
CNVR_464	ENSBTAG00000004508	protein_coding	Bos taurus dopamine beta-hydroxylase (dopamine beta-monooxygenase) (DBH), mRNA. [Source:RefSeq mRNA;Acc:NM_180995]
CNVR_464	ENSBTAG00000004510	protein_coding	sarcosine dehydrogenase [Source:HGNC Symbol;Acc:10536]
CNVR_465	ENSBTAG00000030246	protein_coding	ectonucleoside triphosphate diphosphohydrolase 8 [Source:HGNC Symbol;Acc:24860]
CNVR_465	ENSBTAG00000012121	protein_coding	Bos taurus NADPH oxidase activator 1 (NOXA1), mRNA. [Source:RefSeq mRNA;Acc:NM_001102075]
CNVR_465	ENSBTAG00000023788	protein_coding	exonuclease 3'-5' domain containing 3 [Source:HGNC Symbol;Acc:26023]
CNVR_465	ENSBTAG00000046122	protein_coding	NOTCH-regulated ankyrin repeat protein [Source:HGNC Symbol;Acc:33843]
CNVR_466	ENSBTAG00000023787	protein_coding	torsin family 4, member A [Source:HGNC Symbol;Acc:25981]
CNVR_466	ENSBTAG00000021861	protein_coding	Uncharacterized protein [Source:UniProtKB/TrEMBL;Acc:G5E5S2]
CNVR_466	ENSBTAG00000004095	protein_coding	family with sequence similarity 166, member A [Source:HGNC Symbol;Acc:33818]
CNVR_466	ENSBTAG00000025274	protein_coding	Bos taurus tubulin, beta 2C (TUBB4B), mRNA. [Source:RefSeq mRNA;Acc:NM_001034663]
CNVR_466	ENSBTAG00000046379	protein_coding	solute carrier family 34 (type II sodium/phosphate contransporter), member 3 [Source:HGNC Symbol;Acc:20305]
CNVR_466	ENSBTAG00000046418	protein_coding	ring finger protein 224 [Source:HGNC Symbol;Acc:41912]
CNVR_466	ENSBTAG00000045711	protein_coding	Bos taurus chromosome 11 open reading frame, human C9orf169 (C11H9orf169), mRNA. [Source:RefSeq mRNA;Acc:NM_001078088]
CNVR_466	ENSBTAG00000047357	protein_coding	ring finger protein 208 [Source:HGNC Symbol;Acc:25420]
CNVR_466	ENSBTAG00000047061	protein_coding	NADPH dependent diflavin oxidoreductase 1 [Source:HGNC Symbol;Acc:29838]
CNVR_466	ENSBTAG00000046215	protein_coding	transmembrane protein 203 [Source:HGNC Symbol;Acc:28217]
CNVR_466	ENSBTAG00000047715	protein_coding	Bos taurus taperin (TPRN), mRNA. [Source:RefSeq mRNA;Acc:NM_001103350]
CNVR_466	ENSBTAG00000046415	protein_coding	Bos taurus Sjogren syndrome nuclear autoantigen 1 (SSNA1), mRNA. [Source:RefSeq mRNA;Acc:NM_001015539]
CNVR_466	ENSBTAG00000046223	protein_coding	Uncharacterized protein [Source:UniProtKB/TrEMBL;Acc:G3N1P6]
CNVR_466	ENSBTAG00000046416	protein_coding	Uncharacterized protein [Source:UniProtKB/TrEMBL;Acc:G3N1P9]
CNVR_466	ENSBTAG00000047964	protein_coding	transmembrane protein 210 [Source:HGNC Symbol;Acc:34059]
CNVR_466	ENSBTAG00000045734	protein_coding	leucine rich repeat containing 26 [Source:HGNC Symbol;Acc:31409]
CNVR_466	ENSBTAG00000047202	protein_coding	glutamate receptor, ionotropic, N-methyl D-aspartate 1 [Source:HGNC Symbol;Acc:4584]
CNVR_467	ENSBTAG00000030296	protein_coding	lipocalin-like 1 [Source:HGNC Symbol;Acc:34436]
CNVR_467	ENSBTAG00000015074	protein_coding	Bos taurus prostaglandin D2 synthase 21kDa (brain) (PTGDS), mRNA. [Source:RefSeq mRNA;Acc:NM_174791]
CNVR_467	ENSBTAG00000039531	protein_coding	lipocalin 12 [Source:HGNC Symbol;Acc:28733]
CNVR_467	ENSBTAG00000010520	protein_coding	Bos taurus complement component 8, gamma polypeptide (C8G), mRNA. [Source:RefSeq mRNA;Acc:NM_001110076]
CNVR_467	ENSBTAG00000010515	protein_coding	F-box and WD repeat domain containing 5 [Source:HGNC Symbol;Acc:13613]
CNVR_467	ENSBTAG00000010497	protein_coding	TNF receptor-associated factor 2 [Source:HGNC Symbol;Acc:12032]
CNVR_467	ENSBTAG00000030302	protein_coding	Bos taurus endothelial differentiation-related factor 1 (EDF1), mRNA. [Source:RefSeq mRNA;Acc:NM_001035307]
CNVR_468	ENSBTAG00000039573	protein_coding	Bos taurus RAB, member RAS oncogene family-like 6 (RABL6), mRNA. [Source:RefSeq mRNA;Acc:NM_001076817]
CNVR_469	ENSBTAG00000047297	protein_coding	Uncharacterized protein [Source:UniProtKB/TrEMBL;Acc:G3MWX7]
CNVR_469	ENSBTAG00000017005	protein_coding	lipocalin 8 [Source:HGNC Symbol;Acc:27038]
CNVR_469	ENSBTAG00000001206	protein_coding	lipocalin 15 [Source:HGNC Symbol;Acc:33777]
CNVR_470	ENSBTAG00000022142	protein_coding	secretoglobin, family 1C, member 1 [Source:HGNC Symbol;Acc:18394]
CNVR_470	ENSBTAG00000001730	protein_coding	outer dense fiber of sperm tails 3 [Source:HGNC Symbol;Acc:19905]
CNVR_470	ENSBTAG00000001744	protein_coding	Bos taurus blocked early in transport 1 homolog (S. cerevisiae)-like (BET1L), mRNA. [Source:RefSeq mRNA;Acc:NM_001034362]
CNVR_473	ENSBTAG00000012443	protein_coding	diaphanous-related formin 3 [Source:HGNC Symbol;Acc:15480]
CNVR_480	ENSBTAG00000025953	pseudogene
CNVR_481	ENSBTAG00000011597	protein_coding	PDS5, regulator of cohesion maintenance, homolog B (S. cerevisiae) [Source:HGNC Symbol;Acc:20418]
CNVR_483	ENSBTAG00000025428	protein_coding	Uncharacterized protein [Source:UniProtKB/TrEMBL;Acc:F1N0B2]
CNVR_484	ENSBTAG00000019529	protein_coding	ATPase, aminophospholipid transporter, class I, type 8A, member 2 [Source:HGNC Symbol;Acc:13533]
CNVR_492	ENSBTAG00000045950	pseudogene
CNVR_493	ENSBTAG00000038168	protein_coding	SLIT and NTRK-like family, member 1 [Source:HGNC Symbol;Acc:20297]
CNVR_505	ENSBTAG00000047383	protein_coding	Uncharacterized protein [Source:UniProtKB/TrEMBL;Acc:G3X810]
CNVR_505	ENSBTAG00000045751	protein_coding	Uncharacterized protein [Source:UniProtKB/TrEMBL;Acc:G3MW12]
CNVR_507	ENSBTAG00000047181	protein_coding	Uncharacterized protein [Source:UniProtKB/TrEMBL;Acc:G3MW08]
CNVR_508	ENSBTAG00000047181	protein_coding	Uncharacterized protein [Source:UniProtKB/TrEMBL;Acc:G3MW08]
CNVR_509	ENSBTAG00000047181	protein_coding	Uncharacterized protein [Source:UniProtKB/TrEMBL;Acc:G3MW08]
CNVR_512	ENSBTAG00000046041	protein_coding	Uncharacterized protein [Source:UniProtKB/TrEMBL;Acc:G3MW10]
CNVR_512	ENSBTAG00000047764	protein_coding	Uncharacterized protein [Source:UniProtKB/TrEMBL;Acc:G5E593]
CNVR_512	ENSBTAG00000047360	pseudogene
CNVR_513	ENSBTAG00000023309	protein_coding	Uncharacterized protein [Source:UniProtKB/TrEMBL;Acc:G3MW09]
CNVR_516	ENSBTAG00000026070	protein_coding	Uncharacterized protein [Source:UniProtKB/TrEMBL;Acc:G5E5W7]
CNVR_517	ENSBTAG00000039714	protein_coding	Uncharacterized protein [Source:UniProtKB/TrEMBL;Acc:G3MW11]
CNVR_521	ENSBTAG00000004165	protein_coding	Bos taurus citrate lyase beta like (CLYBL), mRNA. [Source:RefSeq mRNA;Acc:NM_001080296]
CNVR_523	ENSBTAG00000034441	protein_coding	Bos taurus MACRO domain containing 2 (MACROD2), mRNA. [Source:RefSeq mRNA;Acc:NM_001105029]
CNVR_524	ENSBTAG00000004354	protein_coding	Uncharacterized protein [Source:UniProtKB/TrEMBL;Acc:E1BKN3]
CNVR_525	ENSBTAG00000022922	protein_coding	Uncharacterized protein [Source:UniProtKB/TrEMBL;Acc:E1BDU5]
CNVR_526	ENSBTAG00000033291	protein_coding	Bos taurus sperm associated antigen 6 (SPAG6), mRNA. [Source:RefSeq mRNA;Acc:NM_001038185]
CNVR_527	ENSBTAG00000023920	protein_coding	Bos taurus G protein-coupled receptor 158 (GPR158), mRNA. [Source:RefSeq mRNA;Acc:NM_001206442]
CNVR_528	ENSBTAG00000001552	protein_coding	enhancer of polycomb homolog 1 (Drosophila) [Source:HGNC Symbol;Acc:19876]
CNVR_529	ENSBTAG00000037509	protein_coding	Bos taurus aldo-keto reductase family 1, member C1-like (LOC782061), mRNA. [Source:RefSeq mRNA;Acc:NM_001166223]
CNVR_530	ENSBTAG00000039722	protein_coding	Uncharacterized protein [Source:UniProtKB/TrEMBL;Acc:M0QW14]
CNVR_532	ENSBTAG00000007213	protein_coding	Bos taurus signal-regulatory protein alpha (SIRPA), mRNA. [Source:RefSeq mRNA;Acc:NM_175788]
CNVR_533	ENSBTAG00000039016	protein_coding	Uncharacterized protein [Source:UniProtKB/TrEMBL;Acc:F1MZ44]
CNVR_534	ENSBTAG00000039520	protein_coding	Bos taurus signal-regulatory protein beta 1 (SIRPB1), mRNA. [Source:RefSeq mRNA;Acc:NM_001080911]
CNVR_537	ENSBTAG00000000312	protein_coding	Bos taurus glutamate receptor, ionotropic, N-methyl D-aspartate-associated protein 1 (glutamate binding) (GRINA), mRNA. [Source:RefSeq mRNA;Acc:NM_001037593]
CNVR_537	ENSBTAG00000009677	protein_coding	poly (ADP-ribose) polymerase family, member 10 [Source:HGNC Symbol;Acc:25895]
CNVR_537	ENSBTAG00000011922	protein_coding	plectin [Source:HGNC Symbol;Acc:9069]
CNVR_537	ENSBTAG00000044263	miRNA	bta-mir-2309 [Source:miRBase;Acc:MI0011322]
CNVR_538	ENSBTAG00000034498	protein_coding	Bos taurus lymphocyte antigen 6 complex, locus D (LY6D), mRNA. [Source:RefSeq mRNA;Acc:NM_001076517]
CNVR_540	ENSBTAG00000022114	protein_coding	Bos taurus transmembrane protein 65 (TMEM65), mRNA. [Source:RefSeq mRNA;Acc:NM_001076318]
CNVR_542	ENSBTAG00000042529	snRNA	U6 spliceosomal RNA [Source:RFAM;Acc:RF00026]
CNVR_548	ENSBTAG00000038281	protein_coding	CUB and Sushi multiple domains 3 [Source:HGNC Symbol;Acc:19291]
CNVR_549	ENSBTAG00000038281	protein_coding	CUB and Sushi multiple domains 3 [Source:HGNC Symbol;Acc:19291]
CNVR_550	ENSBTAG00000038281	protein_coding	CUB and Sushi multiple domains 3 [Source:HGNC Symbol;Acc:19291]
CNVR_553	ENSBTAG00000003827	protein_coding	Bos taurus regulating synaptic membrane exocytosis 2 (RIMS2), mRNA. [Source:RefSeq mRNA;Acc:NM_001102190]
CNVR_554	ENSBTAG00000012357	protein_coding	Uncharacterized protein [Source:UniProtKB/TrEMBL;Acc:E1BFL6]
CNVR_557	ENSBTAG00000015333	protein_coding	Bos taurus TAF2 RNA polymerase II, TATA box binding protein (TBP)-associated factor, 150kDa (TAF2), mRNA. [Source:RefSeq mRNA;Acc:NM_001191141]
CNVR_559	ENSBTAG00000046387	protein_coding	Uncharacterized protein [Source:UniProtKB/TrEMBL;Acc:G3N0V4]
CNVR_565	ENSBTAG00000015059	protein_coding	Bos taurus matrix metallopeptidase 13 (collagenase 3) (MMP13), mRNA. [Source:RefSeq mRNA;Acc:NM_174389]
CNVR_566	ENSBTAG00000024918	protein_coding	baculoviral IAP repeat-containing protein 3 [Source:RefSeq peptide;Acc:NP_001030370]
CNVR_571	ENSBTAG00000042301	snRNA	U6atac minor spliceosomal RNA [Source:RFAM;Acc:RF00619]
CNVR_574	ENSBTAG00000004901	protein_coding	phosphatidylinositol-4-phosphate 3-kinase, catalytic subunit type 2 alpha [Source:HGNC Symbol;Acc:8971]
CNVR_575	ENSBTAG00000006556	protein_coding	Bos taurus coatomer protein complex, subunit beta 1 (COPB1), mRNA. [Source:RefSeq mRNA;Acc:NM_001078007]
CNVR_576	ENSBTAG00000011910	protein_coding	Bos taurus serine/threonine kinase 33 (STK33), mRNA. [Source:RefSeq mRNA;Acc:NM_001075908]
CNVR_578	ENSBTAG00000037384	protein_coding	Uncharacterized protein [Source:UniProtKB/TrEMBL;Acc:F1N0V5]
CNVR_578	ENSBTAG00000026826	protein_coding	Uncharacterized protein [Source:UniProtKB/TrEMBL;Acc:E1B9Z3]
CNVR_579	ENSBTAG00000032050	protein_coding	Uncharacterized protein [Source:UniProtKB/TrEMBL;Acc:F1N3H9]
CNVR_580	ENSBTAG00000037603	protein_coding	Uncharacterized protein [Source:UniProtKB/TrEMBL;Acc:G5E6F4]
CNVR_581	ENSBTAG00000042988	snRNA	U6 spliceosomal RNA [Source:RFAM;Acc:RF00026]
CNVR_581	ENSBTAG00000035675	protein_coding	Bos taurus olfactory receptor (LOC100125776), mRNA. [Source:RefSeq mRNA;Acc:NM_001105049]
CNVR_581	ENSBTAG00000015791	protein_coding	Uncharacterized protein [Source:UniProtKB/TrEMBL;Acc:G3X775]
CNVR_581	ENSBTAG00000047025	protein_coding	Uncharacterized protein [Source:UniProtKB/TrEMBL;Acc:G3X7H2]
CNVR_581	ENSBTAG00000021147	protein_coding	Uncharacterized protein [Source:UniProtKB/TrEMBL;Acc:G3X7H3]
CNVR_581	ENSBTAG00000046196	protein_coding	Uncharacterized protein [Source:UniProtKB/TrEMBL;Acc:G3N1V9]
CNVR_582	ENSBTAG00000004443	protein_coding	Uncharacterized protein [Source:UniProtKB/TrEMBL;Acc:G5E566]
CNVR_582	ENSBTAG00000037937	protein_coding	Uncharacterized protein [Source:UniProtKB/TrEMBL;Acc:G5E6A5]
CNVR_582	ENSBTAG00000037991	protein_coding	Bos taurus mitochondrial ribosomal protein L17-like (LOC506989), mRNA. [Source:RefSeq mRNA;Acc:NM_001075293]
CNVR_583	ENSBTAG00000040480	protein_coding	Uncharacterized protein [Source:UniProtKB/TrEMBL;Acc:F1N7S2]
CNVR_583	ENSBTAG00000036326	protein_coding	Uncharacterized protein [Source:UniProtKB/TrEMBL;Acc:E1BEJ0]
CNVR_583	ENSBTAG00000043009	snRNA	U6 spliceosomal RNA [Source:RFAM;Acc:RF00026]
CNVR_583	ENSBTAG00000036328	protein_coding	Uncharacterized protein [Source:UniProtKB/TrEMBL;Acc:E1BEI9]
CNVR_584	ENSBTAG00000032262	protein_coding	Uncharacterized protein [Source:UniProtKB/TrEMBL;Acc:E1BD80]
CNVR_585	ENSBTAG00000000953	pseudogene
CNVR_588	ENSBTAG00000040139	pseudogene
CNVR_588	ENSBTAG00000045872	pseudogene
CNVR_588	ENSBTAG00000035006	protein_coding	Bos taurus olfactory receptor, family 51, subfamily E, member 2-like (LOC785144), mRNA. [Source:RefSeq mRNA;Acc:NM_001206667]
CNVR_588	ENSBTAG00000035008	protein_coding	Uncharacterized protein [Source:UniProtKB/TrEMBL;Acc:F1MLM0]
CNVR_591	ENSBTAG00000031915	protein_coding	Uncharacterized protein [Source:UniProtKB/TrEMBL;Acc:E1BAB2]
CNVR_591	ENSBTAG00000047860	protein_coding	Uncharacterized protein [Source:UniProtKB/TrEMBL;Acc:G3MZ34]
CNVR_592	ENSBTAG00000014399	protein_coding	glutamine and serine rich 1 [Source:HGNC Symbol;Acc:26154]
CNVR_594	ENSBTAG00000000487	protein_coding	Uncharacterized protein [Source:UniProtKB/TrEMBL;Acc:M0QVY1]
CNVR_595	ENSBTAG00000045822	pseudogene
CNVR_598	ENSBTAG00000035489	protein_coding	Uncharacterized protein [Source:UniProtKB/TrEMBL;Acc:E1BFV7]
CNVR_598	ENSBTAG00000043042	snRNA	U6 spliceosomal RNA [Source:RFAM;Acc:RF00026]
CNVR_599	ENSBTAG00000007944	protein_coding	Uncharacterized protein [Source:UniProtKB/TrEMBL;Acc:F1MNP1]
CNVR_600	ENSBTAG00000001291	protein_coding	Uncharacterized protein [Source:UniProtKB/TrEMBL;Acc:F1N481]
CNVR_601	ENSBTAG00000046278	protein_coding	Uncharacterized protein [Source:UniProtKB/TrEMBL;Acc:G3MZE4]
CNVR_601	ENSBTAG00000045709	protein_coding	Uncharacterized protein [Source:UniProtKB/TrEMBL;Acc:G3N1M3]
CNVR_601	ENSBTAG00000035988	protein_coding	Uncharacterized protein [Source:UniProtKB/TrEMBL;Acc:E1BEI8]
CNVR_601	ENSBTAG00000035986	protein_coding	Uncharacterized protein [Source:UniProtKB/TrEMBL;Acc:F1MZ26]
CNVR_601	ENSBTAG00000035985	protein_coding	Uncharacterized protein [Source:UniProtKB/TrEMBL;Acc:E1BFA3]
CNVR_601	ENSBTAG00000046710	protein_coding	Uncharacterized protein [Source:UniProtKB/TrEMBL;Acc:G3MX07]
CNVR_601	ENSBTAG00000046274	protein_coding	Uncharacterized protein [Source:UniProtKB/TrEMBL;Acc:G3MX36]
CNVR_601	ENSBTAG00000035059	protein_coding	Uncharacterized protein [Source:UniProtKB/TrEMBL;Acc:E1BN41]
CNVR_601	ENSBTAG00000022858	protein_coding	Uncharacterized protein [Source:UniProtKB/TrEMBL;Acc:E1BF80]
CNVR_601	ENSBTAG00000023310	protein_coding	Uncharacterized protein [Source:UniProtKB/TrEMBL;Acc:E1BKX6]
CNVR_601	ENSBTAG00000024423	protein_coding	Uncharacterized protein [Source:UniProtKB/TrEMBL;Acc:E1BPU4]
CNVR_601	ENSBTAG00000046845	protein_coding	Uncharacterized protein [Source:UniProtKB/TrEMBL;Acc:G3N0W3]
CNVR_601	ENSBTAG00000035990	protein_coding	Uncharacterized protein [Source:UniProtKB/TrEMBL;Acc:E1BJZ7]
CNVR_601	ENSBTAG00000039348	protein_coding	Uncharacterized protein [Source:UniProtKB/TrEMBL;Acc:G3N160]
CNVR_601	ENSBTAG00000038049	protein_coding	Uncharacterized protein [Source:UniProtKB/TrEMBL;Acc:F1MC97]
CNVR_601	ENSBTAG00000014513	pseudogene
CNVR_601	ENSBTAG00000035989	protein_coding	Uncharacterized protein [Source:UniProtKB/TrEMBL;Acc:F1MFI3]
CNVR_602	ENSBTAG00000046167	protein_coding	olfactory receptor, family 5, subfamily J, member 2 [Source:HGNC Symbol;Acc:19612]
CNVR_603	ENSBTAG00000039182	protein_coding	olfactory receptor, family 5, subfamily M, member 3 [Source:HGNC Symbol;Acc:14806]
CNVR_603	ENSBTAG00000040330	protein_coding	olfactory receptor, family 5, subfamily M, member 11 [Source:HGNC Symbol;Acc:15291]
CNVR_604	ENSBTAG00000038539	protein_coding	Uncharacterized protein [Source:UniProtKB/TrEMBL;Acc:E1BFP7]
CNVR_605	ENSBTAG00000038267	protein_coding	Uncharacterized protein [Source:UniProtKB/TrEMBL;Acc:E1BJ39]
CNVR_611	ENSBTAG00000015885	protein_coding	protein tyrosine phosphatase, receptor type, f polypeptide (PTPRF), interacting protein (liprin), alpha 4 [Source:HGNC Symbol;Acc:9248]
CNVR_613	ENSBTAG00000024647	protein_coding	Uncharacterized protein [Source:UniProtKB/TrEMBL;Acc:G3X7F3]
CNVR_613	ENSBTAG00000023177	protein_coding	Uncharacterized protein [Source:UniProtKB/TrEMBL;Acc:E1BFN5]
CNVR_613	ENSBTAG00000047228	pseudogene
CNVR_614	ENSBTAG00000024647	protein_coding	Uncharacterized protein [Source:UniProtKB/TrEMBL;Acc:G3X7F3]
CNVR_621	ENSBTAG00000013064	protein_coding	regulator of G-protein signaling 18 [Source:HGNC Symbol;Acc:14261]
CNVR_623	ENSBTAG00000006188	protein_coding	Usher syndrome 2A (autosomal recessive, mild) [Source:HGNC Symbol;Acc:12601]
CNVR_624	ENSBTAG00000012582	protein_coding	Bos taurus isoleucyl-tRNA synthetase 2, mitochondrial (IARS2), mRNA. [Source:RefSeq mRNA;Acc:NM_001206795]
CNVR_625	ENSBTAG00000012585	protein_coding	Bos taurus RAB3 GTPase activating protein subunit 2 (non-catalytic) (RAB3GAP2), mRNA. [Source:RefSeq mRNA;Acc:NM_001192199]
CNVR_627	ENSBTAG00000020518	protein_coding	Bos taurus parkinson protein 7 (PARK7), mRNA. [Source:RefSeq mRNA;Acc:NM_001015572]
CNVR_629	ENSBTAG00000002231	protein_coding	solute carrier family 9, member C2 (putative) [Source:HGNC Symbol;Acc:28664]
CNVR_631	ENSBTAG00000011966	protein_coding	Bos taurus laminin, gamma 1 (formerly LAMB2) (LAMC1), mRNA. [Source:RefSeq mRNA;Acc:NM_001206817]
CNVR_632	ENSBTAG00000014992	protein_coding	Bos taurus G protein-coupled receptor 37 like 1 (GPR37L1), mRNA. [Source:RefSeq mRNA;Acc:NM_001075899]
CNVR_632	ENSBTAG00000006574	protein_coding	ADP-ribosylation factor-like 8A [Source:HGNC Symbol;Acc:25192]
CNVR_632	ENSBTAG00000003016	protein_coding	Bos taurus protein tyrosine phosphatase, non-receptor type 7 (PTPN7), mRNA. [Source:RefSeq mRNA;Acc:NM_001040576]
CNVR_636	ENSBTAG00000012433	protein_coding	Uncharacterized protein [Source:UniProtKB/TrEMBL;Acc:F1N0M9]
CNVR_636	ENSBTAG00000037661	protein_coding	DENN/MADD domain containing 1B [Source:HGNC Symbol;Acc:28404]
CNVR_638	ENSBTAG00000024545	protein_coding	dachsous cadherin-related 2 [Source:HGNC Symbol;Acc:23111]
CNVR_639	ENSBTAG00000045580	protein_coding	Uncharacterized protein [Source:UniProtKB/TrEMBL;Acc:G3MZA9]
CNVR_640	ENSBTAG00000027182	protein_coding	nuclear receptor subfamily 3, group C, member 2 [Source:HGNC Symbol;Acc:7979]
CNVR_644	ENSBTAG00000043885	misc_RNA	7SK RNA [Source:RFAM;Acc:RF00100]
CNVR_645	ENSBTAG00000035012	protein_coding	Uncharacterized protein [Source:UniProtKB/TrEMBL;Acc:G5E611]
CNVR_645	ENSBTAG00000040370	protein_coding	Uncharacterized protein [Source:UniProtKB/TrEMBL;Acc:G5E6S2]
CNVR_645	ENSBTAG00000036321	pseudogene
CNVR_645	ENSBTAG00000046669	protein_coding	Bos taurus preferentially expressed antigen in melanoma (PRAME), mRNA. [Source:RefSeq mRNA;Acc:NM_001077979]
CNVR_651	ENSBTAG00000046657	protein_coding	Uncharacterized protein [Source:UniProtKB/TrEMBL;Acc:G3MXY4]
CNVR_654	ENSBTAG00000047085	protein_coding	Bos taurus preferentially expressed antigen in melanoma (PRAME), mRNA. [Source:RefSeq mRNA;Acc:NM_001245953]
CNVR_654	ENSBTAG00000039769	protein_coding	Uncharacterized protein [Source:UniProtKB/TrEMBL;Acc:G3X8B9]
CNVR_654	ENSBTAG00000034761	protein_coding	Uncharacterized protein [Source:UniProtKB/TrEMBL;Acc:G5E607]
CNVR_654	ENSBTAG00000020532	protein_coding	Uncharacterized protein [Source:UniProtKB/TrEMBL;Acc:F1MR01]
CNVR_655	ENSBTAG00000037527	protein_coding	Bos taurus 2',5'-oligoadenylate synthetase 1, 40/46kDa (OAS1Z), mRNA. [Source:RefSeq mRNA;Acc:NM_001029846]
CNVR_657	ENSBTAG00000019146	protein_coding	oxysterol binding protein 2 [Source:HGNC Symbol;Acc:8504]
CNVR_658	ENSBTAG00000031160	protein_coding	Bos taurus immunoglobulin lambda-like polypeptide 1 (IGLL1), mRNA. [Source:RefSeq mRNA;Acc:NM_001083800]
CNVR_658	ENSBTAG00000046584	protein_coding	Uncharacterized protein [Source:UniProtKB/TrEMBL;Acc:G3N134]
CNVR_658	ENSBTAG00000048030	protein_coding	Uncharacterized protein [Source:UniProtKB/TrEMBL;Acc:G3MZE0]
CNVR_658	ENSBTAG00000047529	protein_coding	Uncharacterized protein [Source:UniProtKB/TrEMBL;Acc:G5E5V1]
CNVR_658	ENSBTAG00000039237	protein_coding	Uncharacterized protein [Source:UniProtKB/TrEMBL;Acc:G5E604]
CNVR_658	ENSBTAG00000047986	protein_coding	Uncharacterized protein [Source:UniProtKB/TrEMBL;Acc:G5E5H2]
CNVR_658	ENSBTAG00000045810	pseudogene
CNVR_658	ENSBTAG00000001005	protein_coding	Bos taurus zinc finger protein 280B (ZNF280B), mRNA. [Source:RefSeq mRNA;Acc:NM_001077935]
CNVR_658	ENSBTAG00000046083	protein_coding	Bos taurus zinc finger protein 280A (ZNF280A), mRNA. [Source:RefSeq mRNA;Acc:NM_001192483]
CNVR_659	ENSBTAG00000031160	protein_coding	Bos taurus immunoglobulin lambda-like polypeptide 1 (IGLL1), mRNA. [Source:RefSeq mRNA;Acc:NM_001083800]
CNVR_660	ENSBTAG00000031160	protein_coding	Bos taurus immunoglobulin lambda-like polypeptide 1 (IGLL1), mRNA. [Source:RefSeq mRNA;Acc:NM_001083800]
CNVR_661	ENSBTAG00000024708	protein_coding	calcineurin binding protein 1 [Source:HGNC Symbol;Acc:24187]
CNVR_661	ENSBTAG00000046067	miRNA	bta-mir-2893 [Source:miRBase;Acc:MI0013068]
CNVR_662	ENSBTAG00000016944	protein_coding	adenosine A2a receptor [Source:HGNC Symbol;Acc:263]
CNVR_662	ENSBTAG00000021656	protein_coding	Bos taurus sperm antigen with calponin homology and coiled-coil domains 1-like (SPECC1L), mRNA. [Source:RefSeq mRNA;Acc:NM_001205864]
CNVR_663	ENSBTAG00000004286	protein_coding	Bos taurus cell division cycle 45 homolog (S. cerevisiae) (CDC45), mRNA. [Source:RefSeq mRNA;Acc:NM_001024490]
CNVR_663	ENSBTAG00000022020	protein_coding	Bos taurus claudin 5 (CLDN5), mRNA. [Source:RefSeq mRNA;Acc:NM_001076460]
CNVR_663	ENSBTAG00000008320	protein_coding	Bos taurus septin 5 (SEPT5), mRNA. [Source:RefSeq mRNA;Acc:NM_001076371]
CNVR_663	ENSBTAG00000039059	protein_coding	glycoprotein Ib (platelet), beta polypeptide [Source:HGNC Symbol;Acc:4440]
CNVR_663	ENSBTAG00000021052	protein_coding	Bos taurus guanine nucleotide binding protein (G protein), beta polypeptide 1-like (GNB1L), mRNA. [Source:RefSeq mRNA;Acc:NM_001192340]
CNVR_663	ENSBTAG00000043581	protein_coding	thioredoxin reductase 2, mitochondrial precursor [Source:RefSeq peptide;Acc:NP_777051]
CNVR_664	ENSBTAG00000047896	protein_coding	Uncharacterized protein [Source:UniProtKB/TrEMBL;Acc:G3N3L5]
CNVR_664	ENSBTAG00000019516	protein_coding	Bos taurus catechol-O-methyltransferase (COMT), mRNA. [Source:RefSeq mRNA;Acc:NM_001102317]
CNVR_664	ENSBTAG00000001473	protein_coding	Bos taurus armadillo repeat gene deleted in velocardiofacial syndrome (ARVCF), mRNA. [Source:RefSeq mRNA;Acc:NM_001105380]
CNVR_665	ENSBTAG00000026004	protein_coding	Bos taurus contactin associated protein-like 4 (CNTNAP4), mRNA. [Source:RefSeq mRNA;Acc:NM_001206511]
CNVR_666	ENSBTAG00000023780	protein_coding	synaptonemal complex central element protein 1-like [Source:HGNC Symbol;Acc:37236]
CNVR_666	ENSBTAG00000001010	protein_coding	Bos taurus ADAM metallopeptidase with thrombospondin type 1 motif, 18 (ADAMTS18), mRNA. [Source:RefSeq mRNA;Acc:NM_001192486]
CNVR_668	ENSBTAG00000006731	protein_coding	Bos taurus solute carrier family 7 (amino acid transporter light chain, L system), member 5 (SLC7A5), mRNA. [Source:RefSeq mRNA;Acc:NM_174613]
CNVR_668	ENSBTAG00000010151	protein_coding	carbonic anhydrase VA, mitochondrial [Source:HGNC Symbol;Acc:1377]
CNVR_668	ENSBTAG00000023745	protein_coding	protein BANP [Source:RefSeq peptide;Acc:NP_001069088]
CNVR_672	ENSBTAG00000011164	protein_coding	carboxylesterase 5A [Source:HGNC Symbol;Acc:26459]
CNVR_674	ENSBTAG00000042231	snRNA	U6 spliceosomal RNA [Source:RFAM;Acc:RF00026]
CNVR_676	ENSBTAG00000046864	pseudogene
CNVR_676	ENSBTAG00000018162	protein_coding	vomeronasal 1 receptor 4 [Source:HGNC Symbol;Acc:19871]
CNVR_677	ENSBTAG00000047761	protein_coding	Uncharacterized protein [Source:UniProtKB/TrEMBL;Acc:G3N3S0]
CNVR_679	ENSBTAG00000040411	protein_coding	Uncharacterized protein [Source:UniProtKB/TrEMBL;Acc:F1MJE7]
CNVR_680	ENSBTAG00000000336	protein_coding	Uncharacterized protein [Source:UniProtKB/TrEMBL;Acc:F1N4K2]
CNVR_683	ENSBTAG00000009364	protein_coding	Bos taurus uncharacterized LOC510904 (LOC510904), mRNA. [Source:RefSeq mRNA;Acc:NM_001103240]
CNVR_683	ENSBTAG00000013345	protein_coding	Uncharacterized protein [Source:UniProtKB/TrEMBL;Acc:E1BCX8]
CNVR_692	ENSBTAG00000044618	snoRNA	Small nucleolar RNA SNORA31 [Source:RFAM;Acc:RF00322]
CNVR_694	ENSBTAG00000045921	protein_coding	Uncharacterized protein [Source:UniProtKB/TrEMBL;Acc:G3N082]
CNVR_695	ENSBTAG00000010167	protein_coding	Bos taurus testis expressed 14 (TEX14), mRNA. [Source:RefSeq mRNA;Acc:NM_001192568]
CNVR_695	ENSBTAG00000028696	snoRNA	Small nucleolar RNA U3 [Source:RFAM;Acc:RF00012]
CNVR_695	ENSBTAG00000046532	snoRNA	Small nucleolar RNA U3 [Source:RFAM;Acc:RF00012]
CNVR_696	ENSBTAG00000034766	snRNA	U1 spliceosomal RNA [Source:RFAM;Acc:RF00003]
CNVR_696	ENSBTAG00000015036	protein_coding	RAD51 paralog C [Source:HGNC Symbol;Acc:9820]
CNVR_696	ENSBTAG00000046283	protein_coding	Uncharacterized protein [Source:UniProtKB/TrEMBL;Acc:G3MYC9]
CNVR_698	ENSBTAG00000006894	protein_coding	Bos taurus nitric oxide synthase 2, inducible (NOS2), mRNA. [Source:RefSeq mRNA;Acc:NM_001076799]
CNVR_698	ENSBTAG00000024490	protein_coding	Bos taurus UL16-binding protein 27 (ULBP27), mRNA. [Source:RefSeq mRNA;Acc:NM_001168616]
CNVR_700	ENSBTAG00000042590	snRNA	U6 spliceosomal RNA [Source:RFAM;Acc:RF00026]
CNVR_700	ENSBTAG00000019391	protein_coding	Uncharacterized protein [Source:UniProtKB/TrEMBL;Acc:E1B9C7]
CNVR_702	ENSBTAG00000021523	protein_coding	Bos taurus signal transducer and activator of transcription 3 (acute-phase response factor) (STAT3), mRNA. [Source:RefSeq mRNA;Acc:NM_001012671]
CNVR_702	ENSBTAG00000039684	protein_coding	Bos taurus polymerase I and transcript release factor (PTRF), transcript variant 2, mRNA. [Source:RefSeq mRNA;Acc:NM_001111103]
CNVR_703	ENSBTAG00000039765	protein_coding	Uncharacterized protein [Source:UniProtKB/TrEMBL;Acc:G3X886]
CNVR_704	ENSBTAG00000016776	protein_coding	Uncharacterized protein [Source:UniProtKB/TrEMBL;Acc:F1MM81]
CNVR_705	ENSBTAG00000022489	protein_coding	ring finger protein 213 [Source:HGNC Symbol;Acc:14539]
CNVR_706	ENSBTAG00000001609	protein_coding	Bos taurus mitogen-activated protein kinase kinase 6 (MAP2K6), mRNA. [Source:RefSeq mRNA;Acc:NM_001034045]
CNVR_707	ENSBTAG00000001915	protein_coding	Bos taurus apolipoprotein H (beta-2-glycoprotein I) (APOH), mRNA. [Source:RefSeq mRNA;Acc:NM_173992]
CNVR_725	ENSBTAG00000039409	protein_coding	Uncharacterized protein [Source:UniProtKB/TrEMBL;Acc:F1MMR3]
CNVR_725	ENSBTAG00000004629	protein_coding	solute carrier family 9, subfamily A (NHE3, cation proton antiporter 3), member 3 [Source:HGNC Symbol;Acc:11073]
CNVR_728	ENSBTAG00000044247	rRNA	5S ribosomal RNA [Source:RFAM;Acc:RF00001]
CNVR_728	ENSBTAG00000042316	snRNA	U6 spliceosomal RNA [Source:RFAM;Acc:RF00026]
CNVR_729	ENSBTAG00000006648	protein_coding	Uncharacterized protein [Source:UniProtKB/TrEMBL;Acc:F1MCW1]
CNVR_735	ENSBTAG00000047729	protein_coding	Uncharacterized protein [Source:UniProtKB/TrEMBL;Acc:G3N037]
CNVR_735	ENSBTAG00000001308	protein_coding	Bos taurus uncharacterized LOC522763 (MGC148762), mRNA. [Source:RefSeq mRNA;Acc:NM_001102069]
CNVR_735	ENSBTAG00000045929	protein_coding	Bos taurus myeloid-associated differentiation marker-like (LOC512440), mRNA. [Source:RefSeq mRNA;Acc:NM_001101956]
CNVR_735	ENSBTAG00000046591	pseudogene
CNVR_735	ENSBTAG00000040580	protein_coding	Bos taurus myeloid-associated differentiation marker-like (LOC618633), mRNA. [Source:RefSeq mRNA;Acc:NM_001103302]
CNVR_739	ENSBTAG00000036380	miRNA	bta-mir-184 [Source:miRBase;Acc:MI0009757]
CNVR_746	ENSBTAG00000031834	protein_coding	Bos taurus interferon-stimulated gene 12b-like (LOC514011), mRNA. [Source:RefSeq mRNA;Acc:NM_001100361]
CNVR_747	ENSBTAG00000026893	protein_coding	Bos taurus exocyst complex component 3-like 4 (EXOC3L4), mRNA. [Source:RefSeq mRNA;Acc:NM_001205930]
CNVR_748	ENSBTAG00000007187	protein_coding	inverted formin, FH2 and WH2 domain containing [Source:HGNC Symbol;Acc:23791]
CNVR_749	ENSBTAG00000017636	protein_coding	v-akt murine thymoma viral oncogene homolog 1 [Source:HGNC Symbol;Acc:391]
CNVR_750	ENSBTAG00000046364	protein_coding	Uncharacterized protein [Source:UniProtKB/TrEMBL;Acc:G3MYF4]
CNVR_750	ENSBTAG00000047606	protein_coding	metastasis associated 1 [Source:HGNC Symbol;Acc:7410]
CNVR_751	ENSBTAG00000023954	protein_coding	Uncharacterized protein [Source:UniProtKB/TrEMBL;Acc:F1N6K9]
CNVR_754	ENSBTAG00000008893	protein_coding	Bos taurus anoctamin 10 (ANO10), mRNA. [Source:RefSeq mRNA;Acc:NM_001102169]
CNVR_761	ENSBTAG00000022681	protein_coding	Bos taurus chromosome 22 open reading frame, human C3orf64 (EOGT), mRNA. [Source:RefSeq mRNA;Acc:NM_001077882]
CNVR_762	ENSBTAG00000008534	protein_coding	Uncharacterized protein [Source:UniProtKB/TrEMBL;Acc:F1MXY5]
CNVR_762	ENSBTAG00000019048	processed_pseudogene
CNVR_762	ENSBTAG00000003165	protein_coding	ADAM metallopeptidase with thrombospondin type 1 motif, 9 [Source:HGNC Symbol;Acc:13202]
CNVR_764	ENSBTAG00000014418	protein_coding	Bos taurus fragile histidine triad gene (FHIT), mRNA. [Source:RefSeq mRNA;Acc:NM_001040646]
CNVR_765	ENSBTAG00000020373	protein_coding	chromosome 3 open reading frame 67 [Source:HGNC Symbol;Acc:24763]
CNVR_766	ENSBTAG00000035827	protein_coding	autophagy related 7 [Source:HGNC Symbol;Acc:16935]
CNVR_768	ENSBTAG00000019707	protein_coding	GATA binding protein 2 [Source:HGNC Symbol;Acc:4171]
CNVR_768	ENSBTAG00000006179	protein_coding	DnaJ (Hsp40) homolog, subfamily B, member 8 [Source:HGNC Symbol;Acc:23699]
CNVR_768	ENSBTAG00000030962	protein_coding	Bos taurus eukaryotic elongation factor, selenocysteine-tRNA-specific (EEFSEC), mRNA. [Source:RefSeq mRNA;Acc:NM_001083464]
CNVR_769	ENSBTAG00000009159	protein_coding	plexin A1 [Source:HGNC Symbol;Acc:9099]
CNVR_770	ENSBTAG00000033515	protein_coding	collagen, type XXI, alpha 1 [Source:HGNC Symbol;Acc:17025]
CNVR_771	ENSBTAG00000014581	protein_coding	muscular LMNA-interacting protein [Source:HGNC Symbol;Acc:21355]
CNVR_773	ENSBTAG00000000529	protein_coding	Bos taurus BTB (POZ) domain containing 9 (BTBD9), mRNA. [Source:RefSeq mRNA;Acc:NM_001128498]
CNVR_773	ENSBTAG00000012703	protein_coding	Bos taurus glyoxalase I (GLO1), mRNA. [Source:RefSeq mRNA;Acc:NM_001083496]
CNVR_773	ENSBTAG00000014063	protein_coding	dynein, axonemal, heavy chain 8 [Source:HGNC Symbol;Acc:2952]
CNVR_774	ENSBTAG00000005967	protein_coding	ubiquitin protein ligase E3 component n-recognin 2 [Source:HGNC Symbol;Acc:21289]
CNVR_776	ENSBTAG00000008085	protein_coding	Bos taurus cysteine-rich secretory protein 1 (CRISP1), mRNA. [Source:RefSeq mRNA;Acc:NM_001206259]
CNVR_777	ENSBTAG00000009656	protein_coding	Bos taurus major histocompatibility complex, class II, DQ alpha, type 1 (BOLA-DQA1), mRNA. [Source:RefSeq mRNA;Acc:NM_001013601]
CNVR_778	ENSBTAG00000003352	protein_coding	major histocompatibility complex, class II, DQ beta 2 [Source:HGNC Symbol;Acc:4945]
CNVR_778	ENSBTAG00000037605	protein_coding	Uncharacterized protein [Source:UniProtKB/TrEMBL;Acc:F6Q9J4]
CNVR_779	ENSBTAG00000019588	protein_coding	Bos taurus MHC class II antigen (BLA-DQB), mRNA. [Source:RefSeq mRNA;Acc:NM_001034668]
CNVR_780	ENSBTAG00000033979	protein_coding	Uncharacterized protein [Source:UniProtKB/TrEMBL;Acc:G5E5T4]
CNVR_781	ENSBTAG00000046116	protein_coding	Uncharacterized protein [Source:UniProtKB/TrEMBL;Acc:G3N1P5]
CNVR_781	ENSBTAG00000023541	protein_coding	chromosome 6 open reading frame 10 [Source:HGNC Symbol;Acc:13922]
CNVR_781	ENSBTAG00000046920	miRNA
CNVR_782	ENSBTAG00000023563	protein_coding	Uncharacterized protein [Source:UniProtKB/TrEMBL;Acc:F1MX97]
CNVR_783	ENSBTAG00000045577	protein_coding	mitochondrial coiled-coil domain 1 [Source:HGNC Symbol;Acc:20668]
CNVR_783	ENSBTAG00000008959	protein_coding	Uncharacterized protein [Source:UniProtKB/TrEMBL;Acc:E1BI37]
CNVR_784	ENSBTAG00000010166	protein_coding	Bos taurus major histocompatibility class I related protein (MIC1), mRNA. [Source:RefSeq mRNA;Acc:NM_001127317]
CNVR_784	ENSBTAG00000012208	protein_coding	Uncharacterized protein [Source:UniProtKB/TrEMBL;Acc:F1MZQ5]
CNVR_785	ENSBTAG00000007075	protein_coding	Bos taurus major histocompatibility complex, class I, A-like (LOC616942), mRNA. [Source:RefSeq mRNA;Acc:NM_001206459]
CNVR_785	ENSBTAG00000022590	protein_coding	Uncharacterized protein [Source:UniProtKB/TrEMBL;Acc:F1MWX3]
CNVR_786	ENSBTAG00000020116	protein_coding	Bos taurus MHC Class I JSP.1 (JSP.1), mRNA. [Source:RefSeq mRNA;Acc:NM_001040498]
CNVR_787	ENSBTAG00000035744	protein_coding	tripartite motif containing 26 [Source:HGNC Symbol;Acc:12962]
CNVR_788	ENSBTAG00000025398	protein_coding	Uncharacterized protein [Source:UniProtKB/TrEMBL;Acc:F1N0Q5]
CNVR_789	ENSBTAG00000027245	protein_coding	Uncharacterized protein [Source:UniProtKB/TrEMBL;Acc:E1BN09]
CNVR_789	ENSBTAG00000027246	protein_coding	Bos taurus ubiquitin D (UBD), mRNA. [Source:RefSeq mRNA;Acc:NM_001206473]
CNVR_790	ENSBTAG00000047644	protein_coding	Uncharacterized protein [Source:UniProtKB/TrEMBL;Acc:G3N2D4]
CNVR_790	ENSBTAG00000047763	protein_coding	Uncharacterized protein [Source:UniProtKB/TrEMBL;Acc:G3MX49]
CNVR_790	ENSBTAG00000031835	protein_coding	Uncharacterized protein [Source:UniProtKB/TrEMBL;Acc:F1N0J4]
CNVR_790	ENSBTAG00000046892	protein_coding	Uncharacterized protein [Source:UniProtKB/TrEMBL;Acc:G3N2C6]
CNVR_790	ENSBTAG00000047829	protein_coding	Uncharacterized protein [Source:UniProtKB/TrEMBL;Acc:G3MXW3]
CNVR_790	ENSBTAG00000048019	protein_coding	Uncharacterized protein [Source:UniProtKB/TrEMBL;Acc:G3N3Q0]
CNVR_790	ENSBTAG00000039390	protein_coding	Uncharacterized protein [Source:UniProtKB/TrEMBL;Acc:E1B7A2]
CNVR_791	ENSBTAG00000046777	protein_coding	Uncharacterized protein [Source:UniProtKB/TrEMBL;Acc:E1BMS8]
CNVR_791	ENSBTAG00000047086	protein_coding	Uncharacterized protein [Source:UniProtKB/TrEMBL;Acc:G3MYN3]
CNVR_791	ENSBTAG00000046023	protein_coding	Uncharacterized protein [Source:UniProtKB/TrEMBL;Acc:G3N2H0]
CNVR_791	ENSBTAG00000038608	protein_coding	Uncharacterized protein [Source:UniProtKB/TrEMBL;Acc:E1B8X0]
CNVR_792	ENSBTAG00000040457	protein_coding	Uncharacterized protein [Source:UniProtKB/TrEMBL;Acc:E1B829]
CNVR_792	ENSBTAG00000015175	protein_coding	Uncharacterized protein [Source:UniProtKB/TrEMBL;Acc:E1BK79]
CNVR_796	ENSBTAG00000031767	pseudogene
CNVR_806	ENSBTAG00000010299	protein_coding	Bos taurus nucleolar protein 4 (NOL4), transcript variant 1, mRNA. [Source:RefSeq mRNA;Acc:NM_001170532]
CNVR_809	ENSBTAG00000024015	protein_coding	protein tyrosine phosphatase, receptor type, M [Source:HGNC Symbol;Acc:9675]
CNVR_812	ENSBTAG00000016269	protein_coding	Bos taurus malic enzyme 2, NAD(+)-dependent, mitochondrial (ME2), mRNA. [Source:RefSeq mRNA;Acc:NM_001076814]
CNVR_814	ENSBTAG00000035224	protein_coding	Uncharacterized protein [Source:UniProtKB/TrEMBL;Acc:G5E537]
CNVR_815	ENSBTAG00000000177	protein_coding	Bos taurus mesothelin (MSLN), mRNA. [Source:RefSeq mRNA;Acc:NM_001100374]
CNVR_815	ENSBTAG00000033580	protein_coding	mesothelin-like [Source:HGNC Symbol;Acc:14170]
CNVR_815	ENSBTAG00000000179	protein_coding	Bos taurus RNA pseudouridylate synthase domain containing 1 (RPUSD1), mRNA. [Source:RefSeq mRNA;Acc:NM_001075874]
CNVR_815	ENSBTAG00000019743	protein_coding	Bos taurus CTF18, chromosome transmission fidelity factor 18 homolog (S. cerevisiae) (CHTF18), mRNA. [Source:RefSeq mRNA;Acc:NM_001192460]
CNVR_816	ENSBTAG00000019745	protein_coding	Bos taurus lipase maturation factor 1 (LMF1), mRNA. [Source:RefSeq mRNA;Acc:NM_001075190]
CNVR_817	ENSBTAG00000020582	protein_coding	protease, serine, 22 [Source:HGNC Symbol;Acc:14368]
CNVR_818	ENSBTAG00000009201	protein_coding	Bos taurus coronin 7 (CORO7), mRNA. [Source:RefSeq mRNA;Acc:NM_001075903]
CNVR_818	ENSBTAG00000046339	protein_coding	Bos taurus vasorin (VASN), mRNA. [Source:RefSeq mRNA;Acc:NM_001083796]
CNVR_819	ENSBTAG00000007177	protein_coding	Bos taurus epithelial membrane protein 2 (EMP2), mRNA. [Source:RefSeq mRNA;Acc:NM_001075324]
CNVR_820	ENSBTAG00000007177	protein_coding	Bos taurus epithelial membrane protein 2 (EMP2), mRNA. [Source:RefSeq mRNA;Acc:NM_001075324]
CNVR_821	ENSBTAG00000020649	protein_coding	class II, major histocompatibility complex, transactivator [Source:HGNC Symbol;Acc:7067]
CNVR_825	ENSBTAG00000006448	protein_coding	ERI1 exoribonuclease family member 2 [Source:HGNC Symbol;Acc:30541]
CNVR_825	ENSBTAG00000006449	protein_coding	Bos taurus exonuclease NEF-sp (MGC134577), mRNA. [Source:RefSeq mRNA;Acc:NM_001038154]
CNVR_828	ENSBTAG00000009780	protein_coding	Bos taurus general transcription factor IIi (GTF2I), mRNA. [Source:RefSeq mRNA;Acc:NM_001102177]
CNVR_830	ENSBTAG00000014503	protein_coding	IQ motif containing E [Source:HGNC Symbol;Acc:29171]
CNVR_830	ENSBTAG00000005934	protein_coding	tweety family member 3 [Source:HGNC Symbol;Acc:22222]
CNVR_830	ENSBTAG00000040361	protein_coding	Bos taurus LFNG O-fucosylpeptide 3-beta-N-acetylglucosaminyltransferase (LFNG), mRNA. [Source:RefSeq mRNA;Acc:NM_001046222]
CNVR_831	ENSBTAG00000004676	protein_coding	Bos taurus transmembrane protein 184A (TMEM184A), mRNA. [Source:RefSeq mRNA;Acc:NM_001046272]
CNVR_831	ENSBTAG00000019303	protein_coding	v-maf avian musculoaponeurotic fibrosarcoma oncogene homolog K [Source:HGNC Symbol;Acc:6782]
CNVR_831	ENSBTAG00000000642	protein_coding	integrator complex subunit 1 [Source:HGNC Symbol;Acc:24555]
CNVR_831	ENSBTAG00000003049	protein_coding	MICAL-like 2 [Source:HGNC Symbol;Acc:29672]
CNVR_837	ENSBTAG00000018404	protein_coding	Bos taurus protein kinase, cGMP-dependent, type I (PRKG1), mRNA. [Source:RefSeq mRNA;Acc:NM_174436]
CNVR_838	ENSBTAG00000016918	protein_coding	myoferlin [Source:HGNC Symbol;Acc:3656]
CNVR_840	ENSBTAG00000004318	protein_coding	Bos taurus ADP-ribosylation factor-like 3 (ARL3), mRNA. [Source:RefSeq mRNA;Acc:NM_001038567]
CNVR_840	ENSBTAG00000014336	protein_coding	WW domain binding protein 1-like [Source:HGNC Symbol;Acc:23510]
CNVR_841	ENSBTAG00000010522	protein_coding	Uncharacterized protein [Source:UniProtKB/TrEMBL;Acc:G5E5D7]
CNVR_842	ENSBTAG00000006395	protein_coding	Bos taurus tubulin, gamma complex associated protein 2 (TUBGCP2), mRNA. [Source:RefSeq mRNA;Acc:NM_001098149]
CNVR_842	ENSBTAG00000023832	protein_coding	ADAM metallopeptidase domain 8 [Source:HGNC Symbol;Acc:215]
CNVR_842	ENSBTAG00000030055	miRNA	bta-mir-202 [Source:miRBase;Acc:MI0009771]
CNVR_847	ENSBTAG00000002435	protein_coding	Bos taurus protein tyrosine phosphatase, receptor type, E (PTPRE), mRNA. [Source:RefSeq mRNA;Acc:NM_001205531]
CNVR_850	ENSBTAG00000009181	protein_coding	inositol polyphosphate-5-phosphatase, 40kDa [Source:HGNC Symbol;Acc:6076]
CNVR_852	ENSBTAG00000011032	protein_coding	Bos taurus microcephalin 1 (MCPH1), mRNA. [Source:RefSeq mRNA;Acc:NM_001103315]
CNVR_852	ENSBTAG00000011034	protein_coding	Bos taurus angiopoietin 2 (ANGPT2), mRNA. [Source:RefSeq mRNA;Acc:NM_001098855]
CNVR_858	ENSBTAG00000003201	protein_coding	Bos taurus farnesyltransferase, CAAX box, alpha (FNTA), mRNA. [Source:RefSeq mRNA;Acc:NM_177498]
CNVR_865	ENSBTAG00000036271	pseudogene
CNVR_865	ENSBTAG00000011707	protein_coding	olfactory receptor, family 5, subfamily AS, member 1 [Source:HGNC Symbol;Acc:15261]
CNVR_865	ENSBTAG00000039837	protein_coding	Uncharacterized protein [Source:UniProtKB/TrEMBL;Acc:G5E6A1]
CNVR_865	ENSBTAG00000033555	protein_coding	Uncharacterized protein [Source:UniProtKB/TrEMBL;Acc:G5E5Z8]
CNVR_865	ENSBTAG00000019352	protein_coding	olfactory receptor, family 5, subfamily D, member 14 [Source:HGNC Symbol;Acc:15281]
CNVR_865	ENSBTAG00000038418	protein_coding	Uncharacterized protein [Source:UniProtKB/TrEMBL;Acc:G5E6G0]
CNVR_865	ENSBTAG00000038166	pseudogene
CNVR_866	ENSBTAG00000004217	protein_coding	Uncharacterized protein [Source:UniProtKB/TrEMBL;Acc:G3X6E7]
CNVR_866	ENSBTAG00000026065	protein_coding	olfactory receptor, family 4, subfamily P, member 4 [Source:HGNC Symbol;Acc:15180]
CNVR_869	ENSBTAG00000045699	protein_coding	catenin (cadherin-associated protein), alpha 3 [Source:HGNC Symbol;Acc:2511]
CNVR_873	ENSBTAG00000021879	protein_coding	Bos taurus vinculin (VCL), mRNA. [Source:RefSeq mRNA;Acc:NM_001191370]
CNVR_873	ENSBTAG00000021883	protein_coding	adaptor-related protein complex 3, mu 1 subunit [Source:HGNC Symbol;Acc:569]
CNVR_873	ENSBTAG00000011072	protein_coding	Bos taurus adenosine kinase (ADK), mRNA. [Source:RefSeq mRNA;Acc:NM_001076066]
CNVR_874	ENSBTAG00000019313	protein_coding	zinc finger, MIZ-type containing 1 [Source:HGNC Symbol;Acc:16493]
CNVR_877	ENSBTAG00000019623	protein_coding	glutamate receptor, ionotropic, delta 1 [Source:HGNC Symbol;Acc:4575]
CNVR_878	ENSBTAG00000002669	protein_coding	Ras association (RalGDS/AF-6) domain family member 4 [Source:HGNC Symbol;Acc:20793]
CNVR_878	ENSBTAG00000047666	protein_coding	Uncharacterized protein [Source:UniProtKB/TrEMBL;Acc:F1MIK9]
CNVR_881	ENSBTAG00000004081	protein_coding	FAT atypical cadherin 3 [Source:HGNC Symbol;Acc:23112]
CNVR_882	ENSBTAG00000016293	protein_coding	Bos taurus tripartite motif containing 77, pseudogene (TRIM77P), mRNA. [Source:RefSeq mRNA;Acc:NM_001111262]
CNVR_882	ENSBTAG00000046740	protein_coding	Uncharacterized protein [Source:UniProtKB/TrEMBL;Acc:G3N2A6]
CNVR_882	ENSBTAG00000034940	protein_coding	Bos taurus tripartite motif-containing 64 (TRIM64), mRNA. [Source:RefSeq mRNA;Acc:NM_001192539]
CNVR_883	ENSBTAG00000033656	protein_coding	Uncharacterized protein [Source:UniProtKB/TrEMBL;Acc:G5E5K7]
CNVR_889	ENSBTAG00000046299	protein_coding	Uncharacterized protein [Source:UniProtKB/TrEMBL;Acc:G3MXP7]
CNVR_891	ENSBTAG00000047151	protein_coding	Uncharacterized protein [Source:UniProtKB/TrEMBL;Acc:F1MMR1]
CNVR_891	ENSBTAG00000047916	protein_coding	Uncharacterized protein [Source:UniProtKB/TrEMBL;Acc:G3N039]
CNVR_894	ENSBTAG00000030097	miRNA	bta-mir-584-7 [Source:miRBase;Acc:MI0009873]
CNVR_895	ENSBTAG00000047758	protein_coding	Uncharacterized protein [Source:UniProtKB/TrEMBL;Acc:G3X6M5]
CNVR_895	ENSBTAG00000037908	protein_coding	Bos taurus pregnancy-associated glycoprotein 1 (PAG1), mRNA. [Source:RefSeq mRNA;Acc:NM_174411]
CNVR_895	ENSBTAG00000048202	protein_coding	Uncharacterized protein [Source:UniProtKB/TrEMBL;Acc:G3N123]
CNVR_895	ENSBTAG00000046398	protein_coding	Bos taurus pregnancy-associated glycoprotein 19 (PAG19), mRNA. [Source:RefSeq mRNA;Acc:NM_176628]
CNVR_895	ENSBTAG00000047419	protein_coding	Uncharacterized protein [Source:UniProtKB/TrEMBL;Acc:G3N0N7]
CNVR_895	ENSBTAG00000034244	protein_coding	Uncharacterized protein [Source:UniProtKB/TrEMBL;Acc:M0QW01]
CNVR_896	ENSBTAG00000037784	protein_coding	Bos taurus pregnancy-associated glycoprotein (MGC157405), mRNA. [Source:RefSeq mRNA;Acc:NM_001083697]
CNVR_897	ENSBTAG00000037645	protein_coding	Uncharacterized protein [Source:UniProtKB/TrEMBL;Acc:M0QVZ3]
CNVR_897	ENSBTAG00000011019	protein_coding	Bos taurus uncharacterized LOC618367 (LOC618367), mRNA. [Source:RefSeq mRNA;Acc:NM_001105009]
CNVR_899	ENSBTAG00000022158	protein_coding	Bos taurus troponin T type 3 (skeletal, fast) (TNNT3), mRNA. [Source:RefSeq mRNA;Acc:NM_001001441]
CNVR_899	ENSBTAG00000010447	protein_coding	Bos taurus lymphocyte-specific protein 1 (LSP1), mRNA. [Source:RefSeq mRNA;Acc:NM_001075374]

## Sheet: Table S6
Table S6: PANTHER pathway analyses of genes in CNVRs in this study
Mapped IDs	Gene Name_Gene Symbols	PANTHER Family/Subfamily	GO Molecular Function	GO Biological Process	GO Cellular Component	PANTHER Protein Class
ENSBTAG00000047202	Uncharacterized protein;GRIN1;ortholog	GLUTAMATE RECEPTOR IONOTROPIC, NMDA 1 (PTHR18966:SF160)	glutamate receptor activity;ligand-gated ion channel activity	cell-cell signaling;cation transport		ionotropic glutamate receptor;ionotropic glutamate receptor
ENSBTAG00000023920	Probable G-protein coupled receptor 158;GPR158;ortholog	G-PROTEIN COUPLED RECEPTOR 158-RELATED (PTHR32546:SF11)	transmembrane transporter activity	cation transport		transporter
ENSBTAG00000046464	Uncharacterized protein;unassigned;ortholog	PROTEIN TRAV9N-1 (PTHR19367:SF5)		immune system process		defense/immunity protein
ENSBTAG00000046017	Uncharacterized protein;POPDC3;ortholog	POPEYE DOMAIN-CONTAINING PROTEIN 3 (PTHR12101:SF18)		mesoderm development;heart development
ENSBTAG00000045921	Uncharacterized protein;LOC540460;ortholog	OLFACTORY RECEPTOR 4D2 (PTHR26451:SF310)
ENSBTAG00000011019	LOC618367 protein;LOC618367;ortholog	HRAS-LIKE SUPPRESSOR 3 (PTHR13943:SF31)
ENSBTAG00000038267	Uncharacterized protein (Fragment);LOC615808;ortholog	OLFACTORY RECEPTOR 1504-RELATED (PTHR26452:SF275)
ENSBTAG00000015175	Uncharacterized protein;OR2W1;ortholog	OLFACTORY RECEPTOR 2W1 (PTHR26453:SF169)
ENSBTAG00000039409	Uncharacterized protein (Fragment);unassigned;ortholog
ENSBTAG00000004901	Uncharacterized protein;PIK3C2A;ortholog	PHOSPHATIDYLINOSITOL 4-PHOSPHATE 3-KINASE C2 DOMAIN-CONTAINING SUBUNIT ALPHA (PTHR10048:SF28)	kinase activity	phospholipid metabolic process;biosynthetic process;phospholipid metabolic process;cellular process	membrane;protein complex;cytosol	kinase;kinase
ENSBTAG00000001552	Uncharacterized protein;EPC1;ortholog	ENHANCER OF POLYCOMB HOMOLOG 1 (PTHR14898:SF3)	nucleic acid binding;chromatin binding	transcription from RNA polymerase II promoter;regulation of transcription from RNA polymerase II promoter		chromatin/chromatin-binding protein
ENSBTAG00000046433	Uncharacterized protein (Fragment);Bt.56229;ortholog	SUBFAMILY NOT NAMED (PTHR23268:SF18)	receptor activity	immune system process;cellular defense response		immunoglobulin receptor superfamily;immunoglobulin receptor superfamily
ENSBTAG00000001291	Uncharacterized protein (Fragment);OR8H3;ortholog	OLFACTORY RECEPTOR 8H3 (PTHR26452:SF190)
ENSBTAG00000026065	Uncharacterized protein (Fragment);unassigned;ortholog	PROTEIN OLFR1179 (PTHR26451:SF201)
ENSBTAG00000048016	Uncharacterized protein;LOC100300282;ortholog	SUBFAMILY NOT NAMED (PTHR23268:SF21)	receptor activity	immune system process;cellular defense response		immunoglobulin receptor superfamily;immunoglobulin receptor superfamily
ENSBTAG00000010300	Uncharacterized protein;Bt.111525;ortholog	SUBFAMILY NOT NAMED (PTHR19256:SF22)
ENSBTAG00000037924	Uncharacterized protein (Fragment);unassigned;ortholog	SUBFAMILY NOT NAMED (PTHR23267:SF126)	antigen binding	B cell mediated immunity;hemopoiesis;response to stimulus	immunoglobulin complex	immunoglobulin
ENSBTAG00000046233	Uncharacterized protein (Fragment);LOC541022;ortholog	SUBFAMILY NOT NAMED (PTHR26451:SF81)
ENSBTAG00000019623	Uncharacterized protein (Fragment);GRID1;ortholog	GLUTAMATE RECEPTOR IONOTROPIC, DELTA-1 (PTHR18966:SF108)	glutamate receptor activity;ligand-gated ion channel activity	neuron-neuron synaptic transmission;neurological system process;cation transport		ionotropic glutamate receptor;ionotropic glutamate receptor
ENSBTAG00000047091	Uncharacterized protein;LOC786881;ortholog	SUBFAMILY NOT NAMED (PTHR23267:SF110)	antigen binding	B cell mediated immunity;hemopoiesis;response to stimulus	immunoglobulin complex	immunoglobulin
ENSBTAG00000035785	Uncharacterized protein;LOC786246;ortholog	SUBFAMILY NOT NAMED (PTHR19367:SF3)
ENSBTAG00000011032	Uncharacterized protein;MCPH1;ortholog	MICROCEPHALIN (PTHR14625:SF3)	damaged DNA binding	nucleobase-containing compound metabolic process;regulation of nucleobase-containing compound metabolic process		damaged DNA-binding protein
ENSBTAG00000000312	Protein lifeguard 1;GRINA;ortholog	PROTEIN LIFEGUARD 1 (PTHR23291:SF16)	receptor activity	apoptotic process;apoptotic process;negative regulation of apoptotic process		receptor
ENSBTAG00000000336	Uncharacterized protein (Fragment);LOC506868;ortholog	SUBFAMILY NOT NAMED (PTHR11785:SF298)	amino acid transmembrane transporter activity;transmembrane transporter activity	cellular amino acid metabolic process;amino acid transport		amino acid transporter
ENSBTAG00000020518	Protein DJ-1;PARK7;ortholog	PROTEIN DJ-1 (PTHR11019:SF4)	sequence-specific DNA binding transcription factor activity;cysteine-type peptidase activity;sequence-specific DNA binding transcription factor activity;RNA binding	transcription from RNA polymerase II promoter;proteolysis;response to stress;regulation of transcription from RNA polymerase II promoter		transcription factor;cysteine protease;RNA binding protein;cysteine protease
ENSBTAG00000018404	cGMP-dependent protein kinase 1;PRKG1;ortholog	CGMP-DEPENDENT PROTEIN KINASE 1 (PTHR24353:SF33)	protein kinase activity	protein phosphorylation;mitosis;cell communication		non-receptor serine/threonine protein kinase;non-receptor serine/threonine protein kinase
ENSBTAG00000011275	Uncharacterized protein (Fragment);SCUBE1;ortholog	SIGNAL PEPTIDE, CUB AND EGF-LIKE DOMAIN-CONTAINING PROTEIN 1 (PTHR24046:SF4)		cellular process;skeletal system development	extracellular region	extracellular matrix glycoprotein
ENSBTAG00000039868	Uncharacterized protein;LOC789766;ortholog	SUBFAMILY NOT NAMED (PTHR26453:SF2)
ENSBTAG00000032166	GTP-binding protein 10;GTPBP10;ortholog	GTP-BINDING PROTEIN 10 (PTHR11702:SF25)	GTPase activity;protein binding	metabolic process		small GTPase
ENSBTAG00000016776	Uncharacterized protein (Fragment);unassigned;ortholog	BAH AND COILED-COIL DOMAIN-CONTAINING PROTEIN 1 (PTHR12505:SF22)	DNA binding	transcription from RNA polymerase II promoter;regulation of transcription from RNA polymerase II promoter		DNA binding protein
ENSBTAG00000040393	Uncharacterized protein (Fragment);LOC538060;ortholog	ALDO-KETO REDUCTASE FAMILY 1 MEMBER C3 (PTHR11732:SF165)	oxidoreductase activity;transporter activity	metabolic process;transport		reductase
ENSBTAG00000006491	Uncharacterized protein;AGL;ortholog	GLYCOGEN DEBRANCHING ENZYME (PTHR10569:SF2)				glycosyltransferase;glycosidase
ENSBTAG00000017826	Selenocysteine lyase;SCLY;ortholog	SELENOCYSTEINE LYASE (PTHR11601:SF21)	lyase activity	sulfur compound metabolic process;cellular amino acid biosynthetic process		lyase
ENSBTAG00000012519	Xanthine dehydrogenase/oxidase;XDH;ortholog	XANTHINE DEHYDROGENASE/OXIDASE (PTHR11908:SF32)	oxidoreductase activity	respiratory electron transport chain;purine nucleobase metabolic process		dehydrogenase;oxidase
ENSBTAG00000021082	Transmembrane protein 125;TMEM125;ortholog	TRANSMEMBRANE PROTEIN 125 (PTHR31416:SF1)
ENSBTAG00000035990	Uncharacterized protein;LOC519317;ortholog	MCG142534-RELATED (PTHR26452:SF157)
ENSBTAG00000015791	Uncharacterized protein (Fragment);LOC100851963;ortholog	B5 OLFACTORY RECEPTOR-RELATED (PTHR26453:SF25)
ENSBTAG00000034693	Synaptotagmin-1;SYT1;ortholog	SYNAPTOTAGMIN-1 (PTHR10024:SF183)		synaptic transmission;neurotransmitter secretion;intracellular protein transport;synaptic vesicle exocytosis		membrane trafficking regulatory protein
ENSBTAG00000045704	Immunoglobulin superfamily member 11;IGSF11;ortholog	IMMUNOGLOBULIN SUPERFAMILY MEMBER 11 (PTHR12231:SF74)	receptor activity	immune system process;cellular process;cell adhesion		receptor;cell adhesion molecule
ENSBTAG00000039182	Uncharacterized protein;OR5M3;ortholog	OLFACTORY RECEPTOR 5M3 (PTHR26452:SF17)
ENSBTAG00000038485	Uncharacterized protein (Fragment);LOC784214;ortholog	SUBFAMILY NOT NAMED (PTHR24242:SF165)	G-protein coupled receptor activity	immune system process;cell communication;muscle contraction;sensory perception;response to stress		G-protein coupled receptor
ENSBTAG00000034498	Lymphocyte antigen 6D;LY6D;ortholog	LYMPHOCYTE ANTIGEN 6D (PTHR16982:SF2)
ENSBTAG00000047522	Uncharacterized protein (Fragment);unassigned;ortholog	SUBFAMILY NOT NAMED (PTHR23267:SF115)	antigen binding	B cell mediated immunity;hemopoiesis;response to stimulus	immunoglobulin complex	immunoglobulin
ENSBTAG00000010515	Uncharacterized protein;FBXW5;ortholog	F-BOX/WD REPEAT-CONTAINING PROTEIN 5 (PTHR20995:SF15)
ENSBTAG00000035675	Uncharacterized protein;LOC100125776;ortholog	OLFACTORY RECEPTOR 2AG1 (PTHR26453:SF183)
ENSBTAG00000014063	Uncharacterized protein;LOC525414;ortholog	DYNEIN HEAVY CHAIN 8, AXONEMAL (PTHR10676:SF229)	microtubule motor activity;structural constituent of cytoskeleton	spermatogenesis;fertilization;metabolic process;cellular component movement;mitosis;chromosome segregation;cellular component morphogenesis;intracellular protein transport;vesicle-mediated transport;cellular component organization	microtubule;cytoskeleton;intracellular	hydrolase;microtubule binding motor protein
ENSBTAG00000048056	Uncharacterized protein (Fragment);LOC100847281;ortholog	SUBFAMILY NOT NAMED (PTHR26451:SF81)
ENSBTAG00000047096	Uncharacterized protein;unassigned;ortholog	SUBFAMILY NOT NAMED (PTHR19367:SF3)
ENSBTAG00000007557	Uncharacterized protein;unassigned;ortholog	OLFACTORY RECEPTOR 2AK2 (PTHR26453:SF1)
ENSBTAG00000043581	Uncharacterized protein (Fragment);unassigned;ortholog	THIOREDOXIN REDUCTASE 2, MITOCHONDRIAL (PTHR22912:SF101)	oxidoreductase activity	immune system process;respiratory electron transport chain;nitrogen compound metabolic process;ferredoxin metabolic process		dehydrogenase;oxidase;reductase
ENSBTAG00000003352	Uncharacterized protein (Fragment);unassigned;ortholog
ENSBTAG00000012433	Uncharacterized protein (Fragment);DENND1B;ortholog	DENN DOMAIN-CONTAINING PROTEIN 1B (PTHR13196:SF24)
ENSBTAG00000023745	Protein BANP;BANP;ortholog	PROTEIN BANP (PTHR16243:SF2)
ENSBTAG00000007177	Epithelial membrane protein 2;EMP2;ortholog	EPITHELIAL MEMBRANE PROTEIN 2 (PTHR10671:SF32)	structural constituent of cytoskeleton	cell cycle	intracellular	cytoskeletal protein
ENSBTAG00000040281	Uncharacterized protein;LOC100297263;ortholog	SUBFAMILY NOT NAMED (PTHR23268:SF21)	receptor activity	immune system process;cellular defense response		immunoglobulin receptor superfamily;immunoglobulin receptor superfamily
ENSBTAG00000005934	Uncharacterized protein;LOC512271;ortholog	PROTEIN TWEETY HOMOLOG 3 (PTHR12424:SF4)	anion channel activity	anion transport		anion channel
ENSBTAG00000030962	EEFSEC protein;EEFSEC;ortholog	SELENOCYSTEINE-SPECIFIC ELONGATION FACTOR (PTHR23115:SF106)	GTPase activity;translation initiation factor activity;translation elongation factor activity;translation initiation factor activity;translation elongation factor activity;protein binding;translation initiation factor activity;translation elongation factor activity	translation;regulation of translation		translation elongation factor;translation initiation factor;hydrolase;G-protein
ENSBTAG00000010716	Uncharacterized protein (Fragment);FRAS1;ortholog	EXTRACELLULAR MATRIX PROTEIN FRAS1 (PTHR11339:SF239)		cellular process	extracellular region	extracellular matrix glycoprotein;cell adhesion molecule
ENSBTAG00000020860	Uncharacterized protein;CHD1;ortholog	CHROMODOMAIN-HELICASE-DNA-BINDING PROTEIN 1 (PTHR10799:SF535)	DNA helicase activity;nucleic acid binding	DNA repair;DNA recombination;transcription from RNA polymerase II promoter;cellular process;regulation of transcription from RNA polymerase II promoter;chromatin organization		DNA helicase;helicase
ENSBTAG00000020532	Uncharacterized protein (Fragment);Bt.49145;ortholog	40S RIBOSOMAL PROTEIN S14 (PTHR11759:SF1)	structural constituent of ribosome;nucleic acid binding	translation		ribosomal protein
ENSBTAG00000034917	Uncharacterized protein (Fragment);LOC100847301;ortholog	SUBFAMILY NOT NAMED (PTHR26451:SF81)
ENSBTAG00000004896	ABLIM3 protein;ABLIM3;ortholog	ACTIN-BINDING LIM PROTEIN 3 (PTHR24213:SF0)	structural constituent of cytoskeleton;binding	cellular component movement;ectoderm development;anatomical structure morphogenesis;nervous system development;cellular component organization	actin cytoskeleton;intracellular	structural protein;actin family cytoskeletal protein
ENSBTAG00000010497	Uncharacterized protein (Fragment);TRAF2;ortholog	TNF RECEPTOR-ASSOCIATED FACTOR 2 (PTHR10131:SF21)	receptor binding	immune system process;induction of apoptosis;cell communication;mesoderm development;induction of apoptosis;skeletal system development		signaling molecule
ENSBTAG00000007944	Uncharacterized protein;OR5I1;ortholog	OLFACTORY RECEPTOR 5I1 (PTHR26452:SF69)
ENSBTAG00000046164	Uncharacterized protein;LOC100299076;ortholog	SUBFAMILY NOT NAMED (PTHR23268:SF18)	receptor activity	immune system process;cellular defense response		immunoglobulin receptor superfamily;immunoglobulin receptor superfamily
ENSBTAG00000001010	Uncharacterized protein;ADAMTS18;ortholog	A DISINTEGRIN AND METALLOPROTEINASE WITH THROMBOSPONDIN MOTIFS 18 (PTHR13723:SF167)	metallopeptidase activity;protein binding;serine-type endopeptidase inhibitor activity	proteolysis;cell communication;cell-matrix adhesion;cell-cell adhesion;regulation of catalytic activity	extracellular region;extracellular matrix	metalloprotease;metalloprotease;extracellular matrix glycoprotein;serine protease inhibitor
ENSBTAG00000030302	Endothelial differentiation-related factor 1;EDF1;ortholog	ENDOTHELIAL DIFFERENTIATION-RELATED FACTOR 1 (PTHR10245:SF15)	transcription cofactor activity;sequence-specific DNA binding transcription factor activity;sequence-specific DNA binding transcription factor activity;protein binding	transcription from RNA polymerase II promoter;regulation of transcription from RNA polymerase II promoter		transcription cofactor;nucleic acid binding
ENSBTAG00000039877	Uncharacterized protein (Fragment);LOC513101;ortholog	SUBFAMILY NOT NAMED (PTHR26451:SF81)
ENSBTAG00000004629	Sodium/hydrogen exchanger;SLC9A3;ortholog	SODIUM/HYDROGEN EXCHANGER 3 (PTHR10110:SF90)
ENSBTAG00000024490	Uncharacterized protein;LOC783343;ortholog	NKG2D LIGAND 1 (PTHR16675:SF1)	receptor activity	B cell mediated immunity;antigen processing and presentation;cellular defense response	MHC protein complex	immunoglobulin receptor superfamily;immunoglobulin receptor superfamily;major histocompatibility complex antigen
ENSBTAG00000046426	Uncharacterized protein;LOC100298264;ortholog	SUBFAMILY NOT NAMED (PTHR19367:SF3)
ENSBTAG00000037527	Uncharacterized protein;OAS1X;ortholog	2'-5'-OLIGOADENYLATE SYNTHASE 1 (PTHR11258:SF13)	nucleotidyltransferase activity;nucleic acid binding	response to interferon-gamma;nucleobase-containing compound metabolic process;response to stimulus		nucleotidyltransferase;nucleic acid binding;defense/immunity protein
ENSBTAG00000023954	Uncharacterized protein;unassigned;ortholog	ANKYRIN REPEAT DOMAIN-CONTAINING PROTEIN 62 (PTHR24147:SF19)
ENSBTAG00000034761	Uncharacterized protein;unassigned;ortholog	ZINC FINGER PROTEIN 280B (PTHR23228:SF108)	sequence-specific DNA binding transcription factor activity;sequence-specific DNA binding transcription factor activity	transcription from RNA polymerase II promoter		zinc finger transcription factor
ENSBTAG00000045699	Uncharacterized protein;CTNNA3;ortholog	CATENIN ALPHA-3 (PTHR18914:SF21)	structural constituent of cytoskeleton;actin binding	cell communication;cell adhesion;cellular component morphogenesis;cellular component organization	intracellular	non-motor actin binding protein;cell adhesion molecule
ENSBTAG00000046416	Uncharacterized protein (Fragment);ANAPC2;ortholog	ANAPHASE-PROMOTING COMPLEX SUBUNIT 2 (PTHR11932:SF5)	ubiquitin-protein ligase activity	proteolysis;mitosis		ubiquitin-protein ligase
ENSBTAG00000032262	Uncharacterized protein;LOC787810;ortholog	MCG63016 (PTHR26450:SF26)
ENSBTAG00000015885	Uncharacterized protein;PPFIA4;ortholog	LIPRIN-ALPHA-4 (PTHR12587:SF5)		cellular process;cell adhesion;ectoderm development;nervous system development
ENSBTAG00000021883	AP-3 complex subunit mu-1;AP3M1;ortholog	AP-3 COMPLEX SUBUNIT MU-1 (PTHR11998:SF23)		intracellular protein transport;pinocytosis		membrane traffic protein
ENSBTAG00000009207	Uncharacterized protein;MLL5;ortholog	HISTONE-LYSINE N-METHYLTRANSFERASE MLL5 (PTHR16286:SF9)
ENSBTAG00000007316	Uncharacterized protein;NDST3;ortholog	BIFUNCTIONAL HEPARAN SULFATE N-DEACETYLASE/N-SULFOTRANSFERASE 3 (PTHR10605:SF15)
ENSBTAG00000040580	Uncharacterized protein;LOC618633;ortholog	SUBFAMILY NOT NAMED (PTHR22776:SF34)		immune system process;intracellular protein transport;vesicle-mediated transport		membrane traffic protein
ENSBTAG00000048019	Uncharacterized protein;LOC785712;ortholog	OLFACTORY RECEPTOR 12D2 (PTHR26451:SF52)
ENSBTAG00000035059	Uncharacterized protein;LOC786272;ortholog	OLFACTORY RECEPTOR 8J1 (PTHR26452:SF249)
ENSBTAG00000032393	Uncharacterized protein;C4H7orf62;ortholog
ENSBTAG00000046629	Uncharacterized protein;LOC617135;ortholog	INTERFERON OMEGA-1 (PTHR11691:SF32)	cytokine receptor binding;cytokine receptor binding	response to interferon-gamma;cell communication;response to stimulus		interferon superfamily
ENSBTAG00000026826	Uncharacterized protein;unassigned;ortholog	OLFACTORY RECEPTOR 491 (PTHR26452:SF189)
ENSBTAG00000012582	Uncharacterized protein (Fragment);IARS2;ortholog	ISOLEUCINE--TRNA LIGASE, MITOCHONDRIAL (PTHR11946:SF9)	aminoacyl-tRNA ligase activity	translation		aminoacyl-tRNA synthetase
ENSBTAG00000011538	Uncharacterized protein;KIF1A;ortholog	KINESIN-LIKE PROTEIN KIF1A (PTHR24115:SF361)	microtubule motor activity;structural constituent of cytoskeleton	metabolic process;cytokinesis;mitosis;meiosis;chromosome segregation;cellular component morphogenesis;intracellular protein transport;vesicle-mediated transport;cellular component organization	microtubule;cytoskeleton;intracellular	microtubule binding motor protein
ENSBTAG00000046223	Uncharacterized protein;ANAPC2;ortholog	ANAPHASE-PROMOTING COMPLEX SUBUNIT 2 (PTHR11932:SF5)	ubiquitin-protein ligase activity	proteolysis;mitosis		ubiquitin-protein ligase
ENSBTAG00000022663	Uncharacterized protein;LOC785946;ortholog	SUBFAMILY NOT NAMED (PTHR26451:SF22)
ENSBTAG00000011034	Angiopoietin-2;ANGPT2;ortholog	ANGIOPOIETIN-2 (PTHR19143:SF199)	receptor binding	cell communication;cell-matrix adhesion;cell-cell adhesion;angiogenesis;blood coagulation	extracellular region	signaling molecule
ENSBTAG00000046102	Uncharacterized protein (Fragment);unassigned;ortholog	SUBFAMILY NOT NAMED (PTHR23267:SF115)	antigen binding	B cell mediated immunity;hemopoiesis;response to stimulus	immunoglobulin complex	immunoglobulin
ENSBTAG00000009725	Aldehyde oxidase;AOX1;ortholog
ENSBTAG00000038920	Uncharacterized protein;VPS13C;ortholog	VACUOLAR PROTEIN SORTING-ASSOCIATED PROTEIN 13C (PTHR16166:SF69)
ENSBTAG00000035744	Uncharacterized protein;TRIM26;ortholog	TRIPARTITE MOTIF-CONTAINING PROTEIN 26 (PTHR24103:SF277)	ubiquitin-protein ligase activity	cellular protein modification process		ubiquitin-protein ligase
ENSBTAG00000046798	Uncharacterized protein;LOC100298645;ortholog	SUBFAMILY NOT NAMED (PTHR26451:SF81)
ENSBTAG00000037784	MGC157405 protein;MGC157405;ortholog	PEPSINOGEN 5, GROUP I (PTHR13683:SF269)	aspartic-type endopeptidase activity	proteolysis;cellular defense response		aspartic protease;aspartic protease
ENSBTAG00000046443	Interferon alpha-C;IFNAC;ortholog	INTERFERON ALPHA-16 (PTHR11691:SF9)	cytokine receptor binding;cytokine receptor binding	response to interferon-gamma;macrophage activation;induction of apoptosis;cell-cell signaling;induction of apoptosis;cellular defense response;negative regulation of apoptotic process		interferon superfamily
ENSBTAG00000011910	Serine/threonine-protein kinase 33;STK33;ortholog	SERINE/THREONINE-PROTEIN KINASE 33 (PTHR24347:SF133)	protein kinase activity	protein phosphorylation	cytoplasm	non-receptor serine/threonine protein kinase;non-receptor serine/threonine protein kinase
ENSBTAG00000008307	Uncharacterized protein (Fragment);PLCH1;ortholog	1-PHOSPHATIDYLINOSITOL 4,5-BISPHOSPHATE PHOSPHODIESTERASE ETA-1 (PTHR10336:SF51)	phospholipase activity;calcium ion binding;receptor binding;small GTPase regulator activity;guanyl-nucleotide exchange factor activity	phospholipid metabolic process;phospholipid metabolic process;cell communication;regulation of catalytic activity		signaling molecule;phospholipase;guanyl-nucleotide exchange factor;calcium-binding protein
ENSBTAG00000047419	Uncharacterized protein;unassigned;ortholog	PEPSINOGEN 5, GROUP I (PTHR13683:SF269)	aspartic-type endopeptidase activity	proteolysis;cellular defense response		aspartic protease;aspartic protease
ENSBTAG00000039390	Uncharacterized protein;LOC785639;ortholog	OLFACTORY RECEPTOR 12D2 (PTHR26451:SF52)
ENSBTAG00000048084	Uncharacterized protein;LOC615009;ortholog	OLFACTORY RECEPTOR 1413 (PTHR26452:SF22)
ENSBTAG00000020453	Uncharacterized protein;CLEC5A;ortholog	C-TYPE LECTIN DOMAIN FAMILY 5 MEMBER A (PTHR22800:SF150)	receptor activity;receptor binding	B cell mediated immunity;natural killer cell activation;response to stimulus		membrane-bound signaling molecule;receptor;defense/immunity protein
ENSBTAG00000037937	Uncharacterized protein (Fragment);unassigned;ortholog	INTERFERON-INDUCED VERY LARGE GTPASE 1 (PTHR14819:SF3)	GTPase activity;protein binding	metabolic process	heterotrimeric G-protein complex	heterotrimeric G-protein
ENSBTAG00000047743	Kv channel-interacting protein 4;KCNIP4;ortholog	KV CHANNEL-INTERACTING PROTEIN 4 (PTHR23055:SF30)	catalytic activity;calcium ion binding;protein binding;small GTPase regulator activity	metabolic process;cell communication;visual perception;sensory perception;regulation of catalytic activity		G-protein modulator;calcium-binding protein
ENSBTAG00000048074	Uncharacterized protein;LOC100336992;ortholog	SUBFAMILY NOT NAMED (PTHR19339:SF0)
ENSBTAG00000046305	Uncharacterized protein;unassigned;ortholog	PROTEIN TRAV9N-1 (PTHR19367:SF5)		immune system process		defense/immunity protein
ENSBTAG00000006556	Coatomer subunit beta;COPB1;ortholog	COATOMER SUBUNIT BETA (PTHR10635:SF0)		intracellular protein transport;exocytosis	vesicle coat;cytoplasm	vesicle coat protein
ENSBTAG00000024397	Uncharacterized protein;LOC788031;ortholog	SUBFAMILY NOT NAMED (PTHR26451:SF25)
ENSBTAG00000001744	BET1-like protein;BET1L;ortholog	BET1-LIKE PROTEIN (PTHR12791:SF29)	SNAP receptor activity	intracellular protein transport;vesicle-mediated transport	SNARE complex	SNARE protein
ENSBTAG00000039991	Uncharacterized protein;UGT2B10;ortholog	UDP-GLUCURONOSYLTRANSFERASE 2B15 (PTHR11926:SF126)	transferase activity, transferring glycosyl groups	polysaccharide metabolic process;steroid metabolic process		glycosyltransferase
ENSBTAG00000038098	Uncharacterized protein;unassigned;ortholog	SUBFAMILY NOT NAMED (PTHR19343:SF1)
ENSBTAG00000009497	Uncharacterized protein;OR2M5;ortholog	OLFACTORY RECEPTOR 2M2-RELATED (PTHR26453:SF204)
ENSBTAG00000001005	Uncharacterized protein;LOC782608;ortholog	ZINC FINGER PROTEIN 280B (PTHR23228:SF108)	sequence-specific DNA binding transcription factor activity;sequence-specific DNA binding transcription factor activity	transcription from RNA polymerase II promoter		zinc finger transcription factor
ENSBTAG00000039531	Uncharacterized protein;unassigned;ortholog	EPIDIDYMAL-SPECIFIC LIPOCALIN-12 (PTHR11430:SF12)	isomerase activity;binding	fatty acid biosynthetic process;cell communication;response to pheromone;transport		transfer/carrier protein;isomerase
ENSBTAG00000047086	Uncharacterized protein (Fragment);LOC785162;ortholog	SUBFAMILY NOT NAMED (PTHR26453:SF138)
ENSBTAG00000046083	Uncharacterized protein;ZNF280A;ortholog	ZINC FINGER PROTEIN 280B (PTHR23228:SF108)	sequence-specific DNA binding transcription factor activity;sequence-specific DNA binding transcription factor activity	transcription from RNA polymerase II promoter		zinc finger transcription factor
ENSBTAG00000046163	Uncharacterized protein (Fragment);LOC786149;ortholog	SUBFAMILY NOT NAMED (PTHR26451:SF81)
ENSBTAG00000003165	Uncharacterized protein;ADAMTS9;ortholog	A DISINTEGRIN AND METALLOPROTEINASE WITH THROMBOSPONDIN MOTIFS 9 (PTHR13723:SF33)	metallopeptidase activity;protein binding;serine-type endopeptidase inhibitor activity	proteolysis;cell communication;cell-matrix adhesion;cell-cell adhesion;regulation of catalytic activity	extracellular region;extracellular matrix	metalloprotease;metalloprotease;extracellular matrix glycoprotein;serine protease inhibitor
ENSBTAG00000047297	Uncharacterized protein (Fragment);unassigned;ortholog
ENSBTAG00000037634	Uncharacterized protein;unassigned;ortholog	INTERFERON-INDUCED GUANYLATE-BINDING PROTEIN 2 (PTHR10751:SF39)	GTPase activity;protein binding	response to interferon-gamma;macrophage activation;metabolic process;response to stimulus	heterotrimeric G-protein complex	heterotrimeric G-protein
ENSBTAG00000047029	Uncharacterized protein;unassigned;ortholog	40S RIBOSOMAL PROTEIN S23 (PTHR11652:SF14)	structural constituent of ribosome;nucleic acid binding	translation		ribosomal protein
ENSBTAG00000047729	Uncharacterized protein (Fragment);unassigned;ortholog	SUBFAMILY NOT NAMED (PTHR17068:SF1)
ENSBTAG00000000061	Uncharacterized protein;PCDH7;ortholog	PROTOCADHERIN-7 (PTHR24027:SF14)	binding	cellular process;visual perception;sensory perception of sound;mesoderm development;nervous system development;heart development;muscle organ development		cadherin
ENSBTAG00000046994	Uncharacterized protein;LOC787945;ortholog	MCG1048717-RELATED (PTHR26454:SF32)
ENSBTAG00000038049	Uncharacterized protein (Fragment);LOC785753;ortholog	OLFACTORY RECEPTOR 5T2 (PTHR24247:SF79)	receptor activity	cellular process;neurological system process		G-protein coupled receptor
ENSBTAG00000021052	Uncharacterized protein;GNB1L;ortholog	GUANINE NUCLEOTIDE-BINDING PROTEIN SUBUNIT BETA-LIKE PROTEIN 1 (PTHR19854:SF1)	receptor activity	cellular process		G-protein coupled receptor
ENSBTAG00000008085	Uncharacterized protein;CRISP1;ortholog	CYSTEINE-RICH SECRETORY PROTEIN 1 (PTHR10334:SF68)		spermatogenesis;fertilization;immune system process		defense/immunity protein
ENSBTAG00000030296	Uncharacterized protein;LCNL1;ortholog	LIPOCALIN-LIKE 1 PROTEIN (PTHR11430:SF69)	isomerase activity;binding	fatty acid biosynthetic process;cell communication;transport		transfer/carrier protein;isomerase
ENSBTAG00000039817	Uncharacterized protein (Fragment);unassigned;ortholog	SUBFAMILY NOT NAMED (PTHR19331:SF251)	oxidoreductase activity;serine-type peptidase activity;receptor activity	macrophage activation;apoptotic process;proteolysis;cell communication;cell-cell adhesion;apoptotic process;cellular defense response;extracellular transport;intracellular protein transport;phagocytosis;negative regulation of apoptotic process		receptor;serine protease;oxidase;serine protease
ENSBTAG00000006395	TUBGCP2 protein;TUBGCP2;ortholog	GAMMA-TUBULIN COMPLEX COMPONENT 2 (PTHR19302:SF13)	structural constituent of cytoskeleton;microtubule binding	cell cycle;cellular component organization	microtubule;cytoskeleton;intracellular	non-motor microtubule binding protein
ENSBTAG00000045552	Uncharacterized protein;LOC100298530;ortholog	INTERFERON OMEGA-1 (PTHR11691:SF32)	cytokine receptor binding;cytokine receptor binding	response to interferon-gamma;cell communication;response to stimulus		interferon superfamily
ENSBTAG00000011849	Histone deacetylase;HDAC2;ortholog	HISTONE DEACETYLASE 2 (PTHR10625:SF60)	oxidoreductase activity;deacetylase activity;nucleic acid binding	apoptotic process;transcription from RNA polymerase II promoter;cell cycle;apoptotic process;regulation of transcription from RNA polymerase II promoter;negative regulation of apoptotic process;chromatin organization		reductase;nucleic acid binding;deacetylase
ENSBTAG00000000432	Uncharacterized protein;unassigned;ortholog	SUBFAMILY NOT NAMED (PTHR19433:SF52)	receptor activity	cellular defense response		immunoglobulin receptor superfamily;immunoglobulin receptor superfamily
ENSBTAG00000011626	Calcium-transporting ATPase type 2C member 1;ATP2C1;ortholog	CALCIUM-TRANSPORTING ATPASE TYPE 2C MEMBER 1 (PTHR24093:SF214)	hydrolase activity;ion channel activity;cation transmembrane transporter activity	metabolic process;cation transport;cellular calcium ion homeostasis		cation transporter;ion channel;hydrolase
ENSBTAG00000048302	Uncharacterized protein;LOC787105;ortholog	SUBFAMILY NOT NAMED (PTHR19367:SF3)
ENSBTAG00000046682	Uncharacterized protein;unassigned;ortholog	SUBFAMILY NOT NAMED (PTHR19339:SF2)
ENSBTAG00000038043	Uncharacterized protein;ABCD2;ortholog	ATP-BINDING CASSETTE SUB-FAMILY D MEMBER 2 (PTHR11384:SF24)	transmembrane transporter activity	lipid metabolic process;lipid transport		transporter
ENSBTAG00000037890	Uncharacterized protein;CYP4A11;ortholog	CYTOCHROME P450 4A11 (PTHR24290:SF55)	oxidoreductase activity	respiratory electron transport chain;steroid metabolic process		oxygenase
ENSBTAG00000047444	Uncharacterized protein;unassigned;ortholog	SUBFAMILY NOT NAMED (PTHR19339:SF2)
ENSBTAG00000023541	Uncharacterized protein;C23H6orf10;ortholog	PROTEIN BC051142 (PTHR14368:SF6)
ENSBTAG00000000177	MSLN protein;MSLN;ortholog	MESOTHELIN (PTHR23412:SF6)		cell-cell signaling;cell adhesion	extracellular region;extracellular matrix	extracellular matrix glycoprotein
ENSBTAG00000000329	Uncharacterized protein;MEGF10;ortholog	MULTIPLE EPIDERMAL GROWTH FACTOR-LIKE DOMAINS PROTEIN 10 (PTHR24035:SF75)	receptor binding	cell communication	extracellular region;extracellular matrix	extracellular matrix protein
ENSBTAG00000014336	Uncharacterized protein (Fragment);LOC540056;ortholog	WW DOMAIN BINDING PROTEIN 1-LIKE (PTHR16209:SF4)
ENSBTAG00000011336	Uncharacterized protein;Bt.111680;ortholog	OTOGELIN-LIKE PROTEIN (PTHR11339:SF225)		fertilization;cellular process;cell adhesion	extracellular region;extracellular matrix	extracellular matrix glycoprotein;cell adhesion molecule
ENSBTAG00000014418	Bis(5'-adenosyl)-triphosphatase;FHIT;ortholog	BIS(5'-ADENOSYL)-TRIPHOSPHATASE (PTHR23089:SF7)	nucleotide phosphatase activity;nucleotide phosphatase activity	metabolic process		nucleotide phosphatase;nucleotide phosphatase
ENSBTAG00000010299	Uncharacterized protein;NOL4;ortholog	NUCLEOLAR PROTEIN 4 (PTHR12449:SF8)
ENSBTAG00000046845	Uncharacterized protein;LOC520399;ortholog	PROTEIN OLFR1056 (PTHR26452:SF18)
ENSBTAG00000047181	Uncharacterized protein;LOC100337076;ortholog	MULTIDRUG RESISTANCE-ASSOCIATED PROTEIN 4 (PTHR24223:SF205)	ATPase activity, coupled to transmembrane movement of substances;transmembrane transporter activity	immune system process;metabolic process;response to toxic substance;extracellular transport		ATP-binding cassette (ABC) transporter
ENSBTAG00000046318	Uncharacterized protein;LOC787816;ortholog	OLFACTORY RECEPTOR 2T33-RELATED (PTHR26453:SF147)
ENSBTAG00000023064	Uncharacterized protein (Fragment);unassigned;ortholog
ENSBTAG00000002435	Uncharacterized protein (Fragment);PTPRE;ortholog	RECEPTOR-TYPE TYROSINE-PROTEIN PHOSPHATASE EPSILON (PTHR19134:SF49)	phosphoprotein phosphatase activity;phosphoprotein phosphatase activity;receptor activity	cellular protein modification process;cell communication	cytoplasm	receptor;protein phosphatase;protein phosphatase
ENSBTAG00000003954	Uncharacterized protein;ASH1L;ortholog	HISTONE-LYSINE N-METHYLTRANSFERASE ASH1L (PTHR22884:SF311)	methyltransferase activity;DNA binding	nucleobase-containing compound metabolic process;cellular process;chromatin organization		methyltransferase;DNA binding protein
ENSBTAG00000048236	Uncharacterized protein (Fragment);unassigned;ortholog	SUBFAMILY NOT NAMED (PTHR19433:SF57)	receptor activity	cellular defense response		immunoglobulin receptor superfamily;immunoglobulin receptor superfamily
ENSBTAG00000039348	Uncharacterized protein (Fragment);LOC100298605;ortholog	OLFACTORY RECEPTOR 5T2 (PTHR24247:SF79)	receptor activity	cellular process;neurological system process		G-protein coupled receptor
ENSBTAG00000046958	Uncharacterized protein (Fragment);LOC785981;ortholog	SUBFAMILY NOT NAMED (PTHR26451:SF16)
ENSBTAG00000020705	Uncharacterized protein;PRSS12;ortholog	NEUROTRYPSIN (PTHR19331:SF19)	oxidoreductase activity;serine-type peptidase activity;receptor activity	macrophage activation;apoptotic process;proteolysis;cell communication;cell-cell adhesion;apoptotic process;extracellular transport;negative regulation of apoptotic process		receptor;serine protease;oxidase;serine protease
ENSBTAG00000040141	Uncharacterized protein;unassigned;ortholog	SUBFAMILY NOT NAMED (PTHR23267:SF6)	antigen binding	B cell mediated immunity;hemopoiesis;response to stimulus	immunoglobulin complex	immunoglobulin
ENSBTAG00000039520	Uncharacterized protein;SIRPB1;ortholog	SIGNAL-REGULATORY PROTEIN BETA-1 (PTHR19971:SF3)	chemokine activity	cell communication		chemokine
ENSBTAG00000015059	Collagenase 3;MMP13;ortholog	COLLAGENASE 3 (PTHR10201:SF130)	metallopeptidase activity	proteolysis	extracellular region;extracellular matrix	metalloprotease;metalloprotease;extracellular matrix protein
ENSBTAG00000045577	Uncharacterized protein;MCCD1;ortholog
ENSBTAG00000047817	Uncharacterized protein (Fragment);LOC616964;ortholog	SUBFAMILY NOT NAMED (PTHR26451:SF236)
ENSBTAG00000022922	Uncharacterized protein;LOC100335727;ortholog	SUBFAMILY NOT NAMED (PTHR24118:SF42)		transcription from RNA polymerase II promoter;regulation of transcription from RNA polymerase II promoter
ENSBTAG00000046710	Uncharacterized protein;LOC786220;ortholog	OLFACTORY RECEPTOR 8J1 (PTHR26452:SF249)
ENSBTAG00000047529	Uncharacterized protein;unassigned;ortholog	SUBFAMILY NOT NAMED (PTHR23267:SF125)	antigen binding	B cell mediated immunity;hemopoiesis;response to stimulus	immunoglobulin complex	immunoglobulin
ENSBTAG00000023806	Cordon-bleu homolog (Mouse);COBL;ortholog	PROTEIN CORDON-BLEU (PTHR21557:SF1)		ectoderm development;nervous system development
ENSBTAG00000047483	Uncharacterized protein;unassigned;ortholog	TETRATRICOPEPTIDE REPEAT PROTEIN 9C (PTHR10516:SF265)	isomerase activity;binding	cellular protein modification process;cellular process		isomerase;chaperone;calcium-binding protein
ENSBTAG00000048030	Uncharacterized protein;LOC511353;ortholog	SUBFAMILY NOT NAMED (PTHR23267:SF125)	antigen binding	B cell mediated immunity;hemopoiesis;response to stimulus	immunoglobulin complex	immunoglobulin
ENSBTAG00000001730	Outer dense fiber protein 3;ODF3;ortholog	OUTER DENSE FIBER PROTEIN 3 (PTHR21580:SF7)	structural molecule activity			structural protein
ENSBTAG00000037509	AKR1C4 protein;AKR1C4;ortholog	ALDO-KETO REDUCTASE FAMILY 1 MEMBER C3 (PTHR11732:SF165)	oxidoreductase activity;transporter activity	metabolic process;transport		reductase
ENSBTAG00000014992	Endothelin B receptor-like protein 2;GPR37L1;ortholog	ENDOTHELIN B RECEPTOR-LIKE PROTEIN 2 (PTHR24243:SF33)	G-protein coupled receptor activity	immune system process;monosaccharide metabolic process;cell communication;muscle contraction;blood circulation;sensory perception;ectoderm development;nervous system development;response to stress;cellular glucose homeostasis;regulation of vasoconstriction		G-protein coupled receptor
ENSBTAG00000003201	Protein farnesyltransferase/geranylgeranyltransferase type-1 subunit alpha;FNTA;ortholog	PROTEIN FARNESYLTRANSFERASE/GERANYLGERANYLTRANSFERASE TYPE-1 SUBUNIT ALPHA (PTHR11129:SF1)	transferase activity, transferring acyl groups	protein lipidation		acyltransferase
ENSBTAG00000023309	Uncharacterized protein;LOC527057;ortholog	MULTIDRUG RESISTANCE-ASSOCIATED PROTEIN 4 (PTHR24223:SF205)	ATPase activity, coupled to transmembrane movement of substances;transmembrane transporter activity	immune system process;metabolic process;response to toxic substance;extracellular transport		ATP-binding cassette (ABC) transporter
ENSBTAG00000031232	Uncharacterized protein;LOC100850312;ortholog	SUBFAMILY NOT NAMED (PTHR23268:SF21)	receptor activity	immune system process;cellular defense response		immunoglobulin receptor superfamily;immunoglobulin receptor superfamily
ENSBTAG00000035985	Uncharacterized protein;LOC786201;ortholog	OLFACTORY RECEPTOR 8K1 (PTHR26452:SF127)
ENSBTAG00000004081	Uncharacterized protein (Fragment);unassigned;ortholog	PROTOCADHERIN FAT 3 (PTHR24026:SF33)	G-protein coupled receptor activity;calcium ion binding	cellular component movement;cell communication;cell-cell adhesion;ectoderm development;cellular component morphogenesis;embryo development;nervous system development;cellular component organization		G-protein coupled receptor;cadherin
ENSBTAG00000007002	Uncharacterized protein;IDUA;ortholog	ALPHA-L-IDURONIDASE (PTHR12631:SF4)	hydrolase activity, hydrolyzing N-glycosyl compounds	polysaccharide metabolic process		glycosidase
ENSBTAG00000046215	Uncharacterized protein;TMEM203;ortholog	TRANSMEMBRANE PROTEIN 203 (PTHR13568:SF6)
ENSBTAG00000046122	Uncharacterized protein;NRARP;ortholog	NOTCH-REGULATED ANKYRIN REPEAT-CONTAINING PROTEIN (PTHR24203:SF12)
ENSBTAG00000012991	Uncharacterized protein (Fragment);PRUNE2;ortholog	PROTEIN PRUNE HOMOLOG 2 (PTHR12112:SF11)
ENSBTAG00000014402	Uncharacterized protein (Fragment);LOC100847526;ortholog	GTPASE IMAP FAMILY MEMBER 8 (PTHR10903:SF45)		immune system process
ENSBTAG00000047109	Uncharacterized protein;LOC788027;ortholog	MCG1048717-RELATED (PTHR26454:SF32)
ENSBTAG00000001915	Beta-2-glycoprotein 1;APOH;ortholog	BETA-2-GLYCOPROTEIN 1 (PTHR19325:SF46)	serine-type peptidase activity;metallopeptidase activity;receptor activity;lipid transporter activity	complement activation;proteolysis;cell communication;cell-cell adhesion;blood coagulation;lipid transport		apolipoprotein;receptor;metalloprotease;serine protease;metalloprotease;serine protease;complement component;cell adhesion molecule
ENSBTAG00000019807	Uncharacterized protein;unassigned;ortholog	COLLAGEN ALPHA-1(XXVII) CHAIN (PTHR24023:SF362)	receptor activity;extracellular matrix structural constituent;transmembrane transporter activity	immune system process;cell communication;cell-cell adhesion;system process;ectoderm development;mesoderm development;cellular component morphogenesis;response to stimulus;intracellular protein transport;receptor-mediated endocytosis;regulation of liquid surface tension;cellular component organization	extracellular region;extracellular matrix	transporter;surfactant;receptor;extracellular matrix structural protein;antibacterial response protein
ENSBTAG00000033656	Uncharacterized protein;TRIM49;ortholog	TRIPARTITE MOTIF-CONTAINING PROTEIN 64B-RELATED (PTHR24103:SF247)	ubiquitin-protein ligase activity	cellular protein modification process		ubiquitin-protein ligase
ENSBTAG00000036202	Uncharacterized protein;unassigned;ortholog	SUBFAMILY NOT NAMED (PTHR19343:SF0)
ENSBTAG00000031669	CTNNA2 protein;CTNNA2;ortholog	CATENIN ALPHA-2 (PTHR18914:SF23)	structural constituent of cytoskeleton;actin binding	cell communication;cell adhesion;cellular component morphogenesis;cellular component organization	intracellular	non-motor actin binding protein;cell adhesion molecule
ENSBTAG00000010164	Uncharacterized protein;ESPNL;ortholog	ESPIN-LIKE PROTEIN (PTHR24153:SF0)	structural constituent of cytoskeleton;actin binding	cellular process;sensory perception of sound;sensory perception;cellular component morphogenesis;cellular component organization	actin cytoskeleton;intracellular	non-motor actin binding protein
ENSBTAG00000009181	Uncharacterized protein (Fragment);INPP5A;ortholog	TYPE I INOSITOL 1,4,5-TRISPHOSPHATE 5-PHOSPHATASE (PTHR12997:SF2)				phosphatase;phosphatase
ENSBTAG00000012585	Uncharacterized protein;RAB3GAP2;ortholog	RAB3 GTPASE-ACTIVATING PROTEIN NON-CATALYTIC SUBUNIT (PTHR12472:SF0)	catalytic activity;protein binding;small GTPase regulator activity	metabolic process;regulation of catalytic activity		G-protein modulator
ENSBTAG00000045734	Uncharacterized protein (Fragment);LRRC26;ortholog	LEUCINE-RICH REPEAT-CONTAINING PROTEIN 26 (PTHR24367:SF260)	receptor activity	immune system process;cell communication;cell-cell adhesion;visual perception;sensory perception	extracellular region;extracellular matrix	receptor;extracellular matrix protein
ENSBTAG00000047758	Uncharacterized protein;unassigned;ortholog	PEPSINOGEN 5, GROUP I (PTHR13683:SF269)	aspartic-type endopeptidase activity	proteolysis;cellular defense response		aspartic protease;aspartic protease
ENSBTAG00000039684	Uncharacterized protein;PTRF;ortholog	POLYMERASE I AND TRANSCRIPT RELEASE FACTOR (PTHR15240:SF3)	sequence-specific DNA binding transcription factor activity;sequence-specific DNA binding transcription factor activity	transcription from RNA polymerase II promoter;rRNA metabolic process		transcription factor
ENSBTAG00000010447	Lymphocyte-specific protein 1;LSP1;ortholog	LYMPHOCYTE-SPECIFIC PROTEIN 1 (PTHR18949:SF1)
ENSBTAG00000045746	Uncharacterized protein;PNPLA3;ortholog	PATATIN-LIKE PHOSPHOLIPASE DOMAIN-CONTAINING PROTEIN 3 (PTHR12406:SF22)	transferase activity, transferring acyl groups;phospholipase activity	fatty acid metabolic process		acyltransferase;phospholipase
ENSBTAG00000046669	Uncharacterized protein;LOC100850593;ortholog	MELANOMA ANTIGEN PREFERENTIALLY EXPRESSED IN TUMORS (PTHR14224:SF4)
ENSBTAG00000039769	Uncharacterized protein (Fragment);LOC100140455;ortholog	ZINC FINGER PROTEIN 280B (PTHR23228:SF108)	sequence-specific DNA binding transcription factor activity;sequence-specific DNA binding transcription factor activity	transcription from RNA polymerase II promoter		zinc finger transcription factor
ENSBTAG00000007923	Ragulator complex protein LAMTOR3;LAMTOR3;ortholog	RAGULATOR COMPLEX PROTEIN LAMTOR3 (PTHR13378:SF1)
ENSBTAG00000030994	Uncharacterized protein;ANKS1B;ortholog	ANKYRIN REPEAT AND STERILE ALPHA MOTIF DOMAIN-CONTAINING PROTEIN 1B (PTHR24174:SF3)		cell cycle		transmembrane receptor regulatory/adaptor protein
ENSBTAG00000032051	Uncharacterized protein;SULT1C4;ortholog	SULFOTRANSFERASE 1C4 (PTHR11783:SF51)	transferase activity	sulfur compound metabolic process		transferase
ENSBTAG00000024272	Uncharacterized protein;Bt.37579;ortholog	SUBFAMILY NOT NAMED (PTHR10751:SF36)	GTPase activity;protein binding	response to interferon-gamma;macrophage activation;metabolic process;response to stimulus	heterotrimeric G-protein complex	heterotrimeric G-protein
ENSBTAG00000039615	Uncharacterized protein (Fragment);LOC522017;ortholog	TRACE AMINE-ASSOCIATED RECEPTOR 4 (PTHR24249:SF83)
ENSBTAG00000047134	Uncharacterized protein;LOC100298573;ortholog	INTERFERON OMEGA-1 (PTHR11691:SF32)	cytokine receptor binding;cytokine receptor binding	response to interferon-gamma;cell communication;response to stimulus		interferon superfamily
ENSBTAG00000038168	Uncharacterized protein;SLITRK1;ortholog	SLIT AND NTRK-LIKE PROTEIN 1 (PTHR24373:SF33)	receptor activity	immune system process;transcription from RNA polymerase II promoter;protein phosphorylation;cellular component movement;cell-cell signaling;cell-cell adhesion;sensory perception;ectoderm development;nervous system development;regulation of transcription from RNA polymerase II promoter	extracellular region;extracellular matrix	receptor;extracellular matrix protein
ENSBTAG00000047015	Uncharacterized protein (Fragment);unassigned;ortholog	SUBFAMILY NOT NAMED (PTHR23267:SF115)	antigen binding	B cell mediated immunity;hemopoiesis;response to stimulus	immunoglobulin complex	immunoglobulin
ENSBTAG00000001473	Uncharacterized protein;ARVCF;ortholog	ARMADILLO REPEAT PROTEIN DELETED IN VELO-CARDIO-FACIAL SYNDROME (PTHR10372:SF5)	structural constituent of cytoskeleton;intermediate filament binding	cell communication;cell adhesion	plasma membrane;cell junction;intracellular	intermediate filament binding protein;cell junction protein;cell adhesion molecule
ENSBTAG00000019925	Uncharacterized protein;OR2M3;ortholog	MCG1037977-RELATED (PTHR26453:SF36)
ENSBTAG00000026758	Uncharacterized protein (Fragment);unassigned;ortholog	SUBFAMILY NOT NAMED (PTHR11732:SF203)	oxidoreductase activity;transporter activity	metabolic process;transport		reductase
ENSBTAG00000019877	Uncharacterized protein (Fragment);DOCK7;ortholog	DEDICATOR OF CYTOKINESIS PROTEIN 7 (PTHR23317:SF78)	catalytic activity;protein binding;small GTPase regulator activity;guanyl-nucleotide exchange factor activity	metabolic process;cellular component movement;cell communication;intracellular protein transport;phagocytosis;regulation of catalytic activity		guanyl-nucleotide exchange factor
ENSBTAG00000030246	Ectonucleoside triphosphate diphosphohydrolase 8;ENTPD8;ortholog	ECTONUCLEOSIDE TRIPHOSPHATE DIPHOSPHOHYDROLASE 8 (PTHR11782:SF31)	nucleotide phosphatase activity;nucleotide phosphatase activity	purine nucleobase metabolic process		nucleotide phosphatase;nucleotide phosphatase
ENSBTAG00000046793	Uncharacterized protein;LOC615948;ortholog	SUBFAMILY NOT NAMED (PTHR23268:SF21)	receptor activity	immune system process;cellular defense response		immunoglobulin receptor superfamily;immunoglobulin receptor superfamily
ENSBTAG00000002348	Electrogenic sodium bicarbonate cotransporter 1;SLC4A4;ortholog	ELECTROGENIC SODIUM BICARBONATE COTRANSPORTER 1 (PTHR11453:SF10)	cation transmembrane transporter activity	cellular process;cellular component morphogenesis;cation transport;cellular component organization		cation transporter
ENSBTAG00000006731	Blood-brain barrier large neutral amino acid transporter;LAT;ortholog	LARGE NEUTRAL AMINO ACIDS TRANSPORTER SMALL SUBUNIT 1 (PTHR11785:SF232)	amino acid transmembrane transporter activity;transmembrane transporter activity	cellular amino acid metabolic process;amino acid transport		amino acid transporter
ENSBTAG00000048066	Uncharacterized protein;LOC507378;ortholog	SUBFAMILY NOT NAMED (PTHR26451:SF81)
ENSBTAG00000032148	TMEM117 protein;TMEM117;ortholog	TRANSMEMBRANE PROTEIN 117 (PTHR31226:SF1)
ENSBTAG00000039722	Uncharacterized protein (Fragment);LOC784869;ortholog	ALDO-KETO REDUCTASE FAMILY 1 MEMBER C3 (PTHR11732:SF165)	oxidoreductase activity;transporter activity	metabolic process;transport		reductase
ENSBTAG00000039837	Uncharacterized protein;OR5L2;ortholog	OLFACTORY RECEPTOR 5L1 (PTHR26452:SF20)
ENSBTAG00000006179	Uncharacterized protein;DNAJB8;ortholog	DNAJ HOMOLOG SUBFAMILY B MEMBER 8 (PTHR24077:SF242)		spermatogenesis;immune system process;apoptotic process;protein folding;apoptotic process;response to stress;negative regulation of apoptotic process		chaperonin
ENSBTAG00000038608	Uncharacterized protein;LOC516274;ortholog	MCG56478-RELATED (PTHR26453:SF33)
ENSBTAG00000024918	Uncharacterized protein;BIRC3;ortholog	BACULOVIRAL IAP REPEAT-CONTAINING PROTEIN 3 (PTHR10044:SF99)	peptidase activity;protein binding;peptidase inhibitor activity	apoptotic process;metabolic process;apoptotic process;negative regulation of apoptotic process;regulation of catalytic activity		protease inhibitor
ENSBTAG00000045751	Uncharacterized protein (Fragment);LOC100337053;ortholog	MULTIDRUG RESISTANCE-ASSOCIATED PROTEIN 4 (PTHR24223:SF205)	ATPase activity, coupled to transmembrane movement of substances;transmembrane transporter activity	immune system process;metabolic process;response to toxic substance;extracellular transport		ATP-binding cassette (ABC) transporter
ENSBTAG00000005964	Uncharacterized protein;PIGG;ortholog	GPI ETHANOLAMINE PHOSPHATE TRANSFERASE 2 (PTHR23072:SF0)		protein lipidation
ENSBTAG00000002205	cGMP-gated cation channel alpha-1;CNGA1;ortholog	CYCLIC NUCLEOTIDE-GATED CHANNEL ROD PHOTORECEPTOR SUBUNIT ALPHA (PTHR10217:SF387)	voltage-gated ion channel activity;cation channel activity;cyclic nucleotide-gated ion channel activity;cation transmembrane transporter activity;nucleotide binding	cell communication;response to external stimulus;response to abiotic stimulus;cation transport;regulation of biological process	plasma membrane;integral to membrane;cell part	cyclic nucleotide-gated ion channel;voltage-gated potassium channel;voltage-gated ion channel;cyclic nucleotide-gated ion channel
ENSBTAG00000031160	Uncharacterized protein;IGLL1;ortholog	SUBFAMILY NOT NAMED (PTHR23267:SF125)	antigen binding	B cell mediated immunity;hemopoiesis;response to stimulus	immunoglobulin complex	immunoglobulin
ENSBTAG00000030297	Hepatitis A virus cellular receptor 1 N-terminal domain containing protein;MGC137099;ortholog	HEPATITIS A VIRUS CELLULAR RECEPTOR 1 (PTHR15498:SF8)	receptor activity	immune system process;cell communication;cell adhesion		immunoglobulin receptor superfamily;immunoglobulin receptor superfamily;cell adhesion molecule
ENSBTAG00000030227	Uncharacterized protein;PCDHA13;ortholog	PROTOCADHERIN ALPHA-13 (PTHR24028:SF101)	calcium ion binding	cell communication;cell-cell adhesion;ectoderm development;nervous system development		cadherin
ENSBTAG00000007213	Tyrosine-protein phosphatase non-receptor type substrate 1;SIRPA;ortholog	SIGNAL-REGULATORY PROTEIN BETA-1 (PTHR19971:SF3)	chemokine activity	cell communication		chemokine
ENSBTAG00000036331	Uncharacterized protein (Fragment);LOC512948;ortholog	SUBFAMILY NOT NAMED (PTHR26451:SF22)
ENSBTAG00000007001	Uncharacterized protein;SLC26A1;ortholog	SULFATE ANION TRANSPORTER 1 (PTHR11814:SF31)	transmembrane transporter activity	sulfur compound metabolic process;anion transport;extracellular transport		transporter
ENSBTAG00000018437	Uncharacterized protein;SMC5;ortholog	STRUCTURAL MAINTENANCE OF CHROMOSOMES PROTEIN 5 (PTHR19306:SF1)	nucleic acid binding	DNA repair		nucleic acid binding
ENSBTAG00000046283	Uncharacterized protein;unassigned;ortholog	TERATOCARCINOMA-DERIVED GROWTH FACTOR 1 (PTHR14949:SF19)	calcium ion binding	cellular component movement		calcium-binding protein
ENSBTAG00000037661	Uncharacterized protein (Fragment);unassigned;ortholog	DENN DOMAIN-CONTAINING PROTEIN 1B (PTHR13196:SF24)
ENSBTAG00000019352	Uncharacterized protein (Fragment);OR5D14;ortholog	OLFACTORY RECEPTOR 5D14 (PTHR26452:SF67)
ENSBTAG00000047981	Uncharacterized protein;unassigned;ortholog	SUBFAMILY NOT NAMED (PTHR19339:SF2)
ENSBTAG00000025859	Zinc finger CCHC domain-containing protein 7;ZCCHC7;ortholog	ZINC FINGER CCHC DOMAIN-CONTAINING PROTEIN 7 (PTHR23002:SF46)	nucleic acid binding	nucleobase-containing compound metabolic process;steroid metabolic process		nucleic acid binding
ENSBTAG00000006188	Uncharacterized protein;USH2A;ortholog	USHERIN (PTHR10574:SF170)	receptor activity	cell communication;cell-matrix adhesion;cell-cell adhesion;neurological system process;ectoderm development;nervous system development	extracellular region;extracellular matrix	receptor;extracellular matrix linker protein
ENSBTAG00000047696	Uncharacterized protein;OR7A17;ortholog	SUBFAMILY NOT NAMED (PTHR26451:SF81)
ENSBTAG00000012443	Uncharacterized protein;DIAPH3;ortholog	PROTEIN DIAPHANOUS HOMOLOG 3 (PTHR23213:SF198)	structural constituent of cytoskeleton;actin binding	cellular component movement	actin cytoskeleton;intracellular	non-motor actin binding protein
ENSBTAG00000011922	Uncharacterized protein;LOC786966;ortholog	PLECTIN (PTHR11915:SF247)	structural constituent of cytoskeleton;actin binding	cellular component movement;cellular component morphogenesis;cellular component organization	actin cytoskeleton;intracellular	non-motor actin binding protein
ENSBTAG00000046740	Uncharacterized protein;LOC100139585;ortholog	SUBFAMILY NOT NAMED (PTHR13711:SF149)	sequence-specific DNA binding transcription factor activity;sequence-specific DNA binding transcription factor activity;chromatin binding;receptor binding	transcription from RNA polymerase II promoter;cell communication;regulation of transcription from RNA polymerase II promoter;chromatin organization		HMG box transcription factor;signaling molecule;chromatin/chromatin-binding protein
ENSBTAG00000021543	MDFIC protein;MDFIC;ortholog	MYOD FAMILY INHIBITOR DOMAIN-CONTAINING PROTEIN (PTHR15304:SF0)	sequence-specific DNA binding transcription factor activity;sequence-specific DNA binding transcription factor activity	transcription from RNA polymerase II promoter;embryo development;regulation of transcription from RNA polymerase II promoter		transcription factor
ENSBTAG00000046041	Uncharacterized protein (Fragment);LOC100299180;ortholog	MULTIDRUG RESISTANCE-ASSOCIATED PROTEIN 4 (PTHR24223:SF205)	ATPase activity, coupled to transmembrane movement of substances;transmembrane transporter activity	immune system process;metabolic process;response to toxic substance;extracellular transport		ATP-binding cassette (ABC) transporter
ENSBTAG00000046777	Uncharacterized protein;LOC618064;ortholog	SUBFAMILY NOT NAMED (PTHR26453:SF138)
ENSBTAG00000048208	Uncharacterized protein;LOC100295806;ortholog	SUBFAMILY NOT NAMED (PTHR26451:SF81)
ENSBTAG00000039256	Uncharacterized protein (Fragment);unassigned;ortholog	SUBFAMILY NOT NAMED (PTHR19331:SF251)	oxidoreductase activity;serine-type peptidase activity;receptor activity	macrophage activation;apoptotic process;proteolysis;cell communication;cell-cell adhesion;apoptotic process;cellular defense response;extracellular transport;intracellular protein transport;phagocytosis;negative regulation of apoptotic process		receptor;serine protease;oxidase;serine protease
ENSBTAG00000046513	Uncharacterized protein (Fragment);LOC785624;ortholog	SUBFAMILY NOT NAMED (PTHR26451:SF227)
ENSBTAG00000036102	Uncharacterized protein;HAVCR1;ortholog	HEPATITIS A VIRUS CELLULAR RECEPTOR 1 (PTHR15498:SF8)	receptor activity	immune system process;cell communication;cell adhesion		immunoglobulin receptor superfamily;immunoglobulin receptor superfamily;cell adhesion molecule
ENSBTAG00000046167	Uncharacterized protein;OR5J2;ortholog	OLFACTORY RECEPTOR 5J2 (PTHR26452:SF102)
ENSBTAG00000004667	Uncharacterized protein;LOC615143;ortholog	OLFACTORY RECEPTOR 366 (PTHR26451:SF102)
ENSBTAG00000047964	Uncharacterized protein;unassigned;ortholog
ENSBTAG00000026070	Uncharacterized protein;unassigned;ortholog	MULTIDRUG RESISTANCE-ASSOCIATED PROTEIN 4 (PTHR24223:SF205)	ATPase activity, coupled to transmembrane movement of substances;transmembrane transporter activity	immune system process;metabolic process;response to toxic substance;extracellular transport		ATP-binding cassette (ABC) transporter
ENSBTAG00000047061	NADPH-dependent diflavin oxidoreductase 1;NDOR1;ortholog	NADPH-DEPENDENT DIFLAVIN OXIDOREDUCTASE 1 (PTHR19384:SF10)	oxidoreductase activity	metabolic process	cytoplasm	reductase;calmodulin
ENSBTAG00000035012	Uncharacterized protein;LOC786811;ortholog	TESTIS-SPECIFIC Y-ENCODED PROTEIN 1-RELATED (PTHR11875:SF12)	phosphatase activity;phosphatase activity;protein binding;phosphatase inhibitor activity;phosphatase regulator activity	apoptotic process;DNA replication;protein complex assembly;cell cycle;apoptotic process;regulation of catalytic activity;chromatin organization;protein complex biogenesis		phosphatase inhibitor;chaperone
ENSBTAG00000047763	Uncharacterized protein;LOC785811;ortholog	OLFACTORY RECEPTOR 12D2 (PTHR26451:SF52)
ENSBTAG00000022229	Uncharacterized protein;LOC100848817;ortholog	SUBFAMILY NOT NAMED (PTHR19433:SF66)	receptor activity	cellular defense response		immunoglobulin receptor superfamily;immunoglobulin receptor superfamily
ENSBTAG00000047606	Uncharacterized protein (Fragment);unassigned;ortholog	METASTASIS-ASSOCIATED PROTEIN MTA1 (PTHR10865:SF5)	DNA binding;chromatin binding	transcription from RNA polymerase II promoter;mRNA transcription;mRNA transcription;cellular process		chromatin/chromatin-binding protein;histone
ENSBTAG00000019303	Uncharacterized protein;MAFK;ortholog	TRANSCRIPTION FACTOR MAFK (PTHR10129:SF26)	sequence-specific DNA binding transcription factor activity;sequence-specific DNA binding transcription factor activity	transcription from RNA polymerase II promoter;regulation of transcription from RNA polymerase II promoter		transcription factor;nucleic acid binding
ENSBTAG00000022142	Uncharacterized protein;SCGB1C1;ortholog	SECRETOGLOBIN FAMILY 1C MEMBER 1 (PTHR10136:SF7)
ENSBTAG00000040504	Uncharacterized protein;unassigned;ortholog	SUBFAMILY NOT NAMED (PTHR19367:SF4)		immune system process		defense/immunity protein
ENSBTAG00000020856	Uncharacterized protein;HFM1;ortholog	ATP-DEPENDENT DNA HELICASE HFM1-RELATED (PTHR11752:SF47)	DNA helicase activity;RNA helicase activity;hydrolase activity;mRNA binding	RNA splicing, via transesterification reactions;mRNA splicing, via spliceosome;RNA splicing, via transesterification reactions;meiosis		DNA helicase;RNA helicase;mRNA splicing factor;helicase;hydrolase
ENSBTAG00000047276	Uncharacterized protein;LOC100336799;ortholog	SUBFAMILY NOT NAMED (PTHR19433:SF57)	receptor activity	cellular defense response		immunoglobulin receptor superfamily;immunoglobulin receptor superfamily
ENSBTAG00000022158	Troponin T, fast skeletal muscle;Tnnt3;ortholog	TROPONIN T, FAST SKELETAL MUSCLE (PTHR11521:SF4)	motor activity;structural constituent of cytoskeleton	metabolic process;muscle contraction	actin cytoskeleton;intracellular	actin binding motor protein
ENSBTAG00000033515	Uncharacterized protein;COL21A1;ortholog	SUBFAMILY NOT NAMED (PTHR24023:SF423)	receptor activity;extracellular matrix structural constituent;transmembrane transporter activity	immune system process;cell communication;cell-cell adhesion;system process;ectoderm development;mesoderm development;cellular component morphogenesis;response to stimulus;intracellular protein transport;receptor-mediated endocytosis;regulation of liquid surface tension;cellular component organization	extracellular region;extracellular matrix	transporter;surfactant;receptor;extracellular matrix structural protein;antibacterial response protein
ENSBTAG00000046397	Uncharacterized protein;LOC786202;ortholog	SUBFAMILY NOT NAMED (PTHR26451:SF81)
ENSBTAG00000012357	Uncharacterized protein;VPS13B;ortholog	VACUOLAR PROTEIN SORTING-ASSOCIATED PROTEIN 13B (PTHR12517:SF0)
ENSBTAG00000000693	Uncharacterized protein;UBE2R2;ortholog	UBIQUITIN-CONJUGATING ENZYME E2 R2 (PTHR24067:SF96)		apoptotic process;mitosis;meiosis;chromosome segregation;dorsal/ventral axis specification;dorsal/ventral axis specification;embryo development;apoptotic process;negative regulation of apoptotic process
ENSBTAG00000023787	Uncharacterized protein;C11H9orf167;ortholog	TORSIN-4A (PTHR10760:SF1)		protein folding;neurological system process		chaperone
ENSBTAG00000008534	Uncharacterized protein (Fragment);unassigned;ortholog	HISTONE-LYSINE N-METHYLTRANSFERASE SETMAR (PTHR23016:SF3)
ENSBTAG00000001352	Serologically defined colon cancer antigen 3 homolog;SDCCAG3;ortholog	SEROLOGICALLY DEFINED COLON CANCER ANTIGEN 3 (PTHR31259:SF2)
ENSBTAG00000014399	Uncharacterized protein;QSER1;ortholog	GLUTAMINE AND SERINE-RICH PROTEIN 1 (PTHR14709:SF2)
ENSBTAG00000039380	Uncharacterized protein (Fragment);unassigned;ortholog	SUBFAMILY NOT NAMED (PTHR19331:SF251)	oxidoreductase activity;serine-type peptidase activity;receptor activity	macrophage activation;apoptotic process;proteolysis;cell communication;cell-cell adhesion;apoptotic process;cellular defense response;extracellular transport;intracellular protein transport;phagocytosis;negative regulation of apoptotic process		receptor;serine protease;oxidase;serine protease
ENSBTAG00000005168	Uncharacterized protein (Fragment);unassigned;ortholog	PROTEIN LOC728763 (PTHR23159:SF12)	kinase activity;protein binding;kinase regulator activity	metabolic process;cell cycle;regulation of catalytic activity		viral protein;kinase modulator
ENSBTAG00000046500	TRA@ protein;TRA@;ortholog	SUBFAMILY NOT NAMED (PTHR19339:SF2)
ENSBTAG00000000642	Uncharacterized protein;INTS1;ortholog	INTEGRATOR COMPLEX SUBUNIT 1 (PTHR21224:SF1)
ENSBTAG00000031548	Uncharacterized protein;LOC514257;ortholog	PROTEIN 2010107G12RIK (PTHR11119:SF22)	transmembrane transporter activity	purine nucleobase metabolic process;nucleobase-containing compound transport;vitamin transport		transporter
ENSBTAG00000045659	Uncharacterized protein;unassigned;ortholog	PROTEIN GM11143 (PTHR23267:SF114)	antigen binding	B cell mediated immunity;hemopoiesis;response to stimulus	immunoglobulin complex	immunoglobulin
ENSBTAG00000036012	Uncharacterized protein (Fragment);OR13C3;ortholog	OLFACTORY RECEPTOR 13C3 (PTHR26453:SF34)
ENSBTAG00000035827	Uncharacterized protein;ATG7;ortholog	UBIQUITIN-LIKE MODIFIER-ACTIVATING ENZYME ATG7 (PTHR10953:SF3)	ligase activity	coenzyme metabolic process;cellular protein modification process;proteolysis;cell communication;intracellular protein transport;nuclear transport		transfer/carrier protein;ligase
ENSBTAG00000010520	C8G protein;C8G;ortholog	COMPLEMENT COMPONENT C8 GAMMA CHAIN (PTHR10083:SF193)	peptidase activity;protein binding;serine-type endopeptidase inhibitor activity	immune system process;proteolysis;blood coagulation;regulation of catalytic activity		serine protease inhibitor
ENSBTAG00000039402	Uncharacterized protein (Fragment);unassigned;ortholog	SUBFAMILY NOT NAMED (PTHR23267:SF141)	antigen binding	B cell mediated immunity;hemopoiesis;response to stimulus	immunoglobulin complex	immunoglobulin
ENSBTAG00000025274	Tubulin beta-4B chain;TUBB4B;ortholog	TUBULIN BETA-4B CHAIN (PTHR11588:SF85)	structural constituent of cytoskeleton	cellular component movement;mitosis;chromosome segregation;cellular component morphogenesis;intracellular protein transport;cellular component organization	microtubule;tubulin complex;cytoskeleton;intracellular	tubulin
ENSBTAG00000046962	Uncharacterized protein;unassigned;ortholog	SUBFAMILY NOT NAMED (PTHR19339:SF2)
ENSBTAG00000014543	Uncharacterized protein;PLXNA4;ortholog	PLEXIN-A4 (PTHR22625:SF34)	transmembrane receptor protein tyrosine kinase activity;transmembrane receptor protein tyrosine kinase activity;transmembrane receptor protein tyrosine kinase activity;receptor binding	protein phosphorylation;cell communication;nervous system development		tyrosine protein kinase receptor;signaling molecule;tyrosine protein kinase receptor;protein kinase
ENSBTAG00000026004	Uncharacterized protein (Fragment);CNTNAP4;ortholog	CONTACTIN-ASSOCIATED PROTEIN-LIKE 4 (PTHR10127:SF560)	oxidoreductase activity;serine-type peptidase activity;metallopeptidase activity;receptor activity;lipid transporter activity;transmembrane transporter activity;receptor binding;enzyme regulator activity	immune system process;proteolysis;synaptic transmission;cell-cell adhesion;visual perception;sensory perception;ectoderm development;mesoderm development;skeletal system development;angiogenesis;nervous system development;heart development;blood coagulation;lipid transport;intracellular protein transport;endocytosis;vitamin transport;regulation of catalytic activity	extracellular region;extracellular matrix	transporter;apolipoprotein;membrane-bound signaling molecule;receptor;metalloprotease;serine protease;oxidase;metalloprotease;serine protease;extracellular matrix protein;enzyme modulator;cell adhesion molecule
ENSBTAG00000014503	Uncharacterized protein (Fragment);IQCE;ortholog	IQ DOMAIN-CONTAINING PROTEIN E (PTHR14952:SF7)
ENSBTAG00000046364	Uncharacterized protein (Fragment);unassigned;ortholog
ENSBTAG00000038414	Uncharacterized protein;TAAR2;ortholog	TRACE AMINE-ASSOCIATED RECEPTOR 2 (PTHR24249:SF30)
ENSBTAG00000035986	Uncharacterized protein (Fragment);unassigned;ortholog	OLFACTORY RECEPTOR 8K5 (PTHR26452:SF60)
ENSBTAG00000021147	Uncharacterized protein;LOC783299;ortholog	B7 OLFACTORY RECEPTOR (PTHR26453:SF15)
ENSBTAG00000006574	Uncharacterized protein (Fragment);unassigned;ortholog	ADP-RIBOSYLATION FACTOR-LIKE PROTEIN 8A (PTHR11711:SF122)	GTPase activity;protein binding	metabolic process;cell communication;intracellular protein transport;vesicle-mediated transport		small GTPase
ENSBTAG00000023310	Uncharacterized protein (Fragment);LOC785406;ortholog	PROTEIN OLFR1039-RELATED (PTHR26452:SF259)
ENSBTAG00000001206	Uncharacterized protein;LCN15;ortholog	LIPOCALIN-15 (PTHR11430:SF62)	isomerase activity;binding	fatty acid biosynthetic process;steroid metabolic process;cell communication;transport		transfer/carrier protein;isomerase
ENSBTAG00000004171	Uncharacterized protein;Bt.53642;ortholog	GEPHYRIN (PTHR10192:SF5)		protein metabolic process
ENSBTAG00000019707	Uncharacterized protein;GATA2;ortholog	ENDOTHELIAL TRANSCRIPTION FACTOR GATA-2 (PTHR10071:SF149)	sequence-specific DNA binding transcription factor activity;nuclease activity;sequence-specific DNA binding transcription factor activity	transcription from RNA polymerase II promoter;endoderm development;mesoderm development;heart development;hemopoiesis;regulation of transcription from RNA polymerase II promoter		zinc finger transcription factor;nuclease
ENSBTAG00000024691	Uncharacterized protein;OR6C1;ortholog	OLFACTORY RECEPTOR 6C1 (PTHR26454:SF27)
ENSBTAG00000015925	Protein ACN9 homolog, mitochondrial;ACN9;ortholog	PROTEIN ACN9 HOMOLOG, MITOCHONDRIAL (PTHR13137:SF6)		gluconeogenesis
ENSBTAG00000024015	Uncharacterized protein;PTPRM;ortholog	RECEPTOR-TYPE TYROSINE-PROTEIN PHOSPHATASE MU (PTHR19134:SF206)	phosphoprotein phosphatase activity;phosphoprotein phosphatase activity;receptor activity	cellular protein modification process;cell communication	cytoplasm	receptor;protein phosphatase;protein phosphatase
ENSBTAG00000046584	Uncharacterized protein;VPREB2;ortholog	SUBFAMILY NOT NAMED (PTHR23267:SF151)	antigen binding	B cell mediated immunity;hemopoiesis;response to stimulus	immunoglobulin complex	immunoglobulin
ENSBTAG00000023780	Uncharacterized protein;unassigned;ortholog	SYNAPTONEMAL COMPLEX CENTRAL ELEMENT PROTEIN 1-LIKE (PTHR21731:SF1)
ENSBTAG00000045978	Uncharacterized protein;unassigned;ortholog	SUBFAMILY NOT NAMED (PTHR23268:SF21)	receptor activity	immune system process;cellular defense response		immunoglobulin receptor superfamily;immunoglobulin receptor superfamily
ENSBTAG00000025398	Uncharacterized protein (Fragment);unassigned;ortholog	UBIQUITIN D (PTHR10666:SF5)	structural constituent of ribosome;nucleic acid binding	proteolysis		ribosomal protein
ENSBTAG00000047562	Uncharacterized protein;unassigned;ortholog	SUBFAMILY NOT NAMED (PTHR23268:SF18)	receptor activity	immune system process;cellular defense response		immunoglobulin receptor superfamily;immunoglobulin receptor superfamily
ENSBTAG00000033045	Uncharacterized protein;unassigned;ortholog	SUBFAMILY NOT NAMED (PTHR19339:SF2)
ENSBTAG00000002669	Uncharacterized protein;RASSF4;ortholog	RAS ASSOCIATION DOMAIN-CONTAINING PROTEIN 4 (PTHR22738:SF4)	catalytic activity;protein binding;small GTPase regulator activity	apoptotic process;metabolic process;cell communication;apoptotic process;regulation of catalytic activity		G-protein modulator
ENSBTAG00000002586	Uncharacterized protein;TCF12;ortholog	TRANSCRIPTION FACTOR 12 (PTHR11793:SF11)	sequence-specific DNA binding transcription factor activity;sequence-specific DNA binding transcription factor activity	female gamete generation;transcription from RNA polymerase II promoter;ectoderm development;sex determination;nervous system development;regulation of transcription from RNA polymerase II promoter		basic helix-loop-helix transcription factor;nucleic acid binding
ENSBTAG00000047025	Uncharacterized protein;OR2AG2;ortholog	SUBFAMILY NOT NAMED (PTHR26453:SF37)
ENSBTAG00000017676	Thiamin pyrophosphokinase 1;TPK1;ortholog	THIAMIN PYROPHOSPHOKINASE 1 (PTHR13622:SF4)
ENSBTAG00000047151	Uncharacterized protein (Fragment);LOC781277;ortholog	ODORANT RECEPTOR K4H11-RELATED (PTHR26452:SF214)
ENSBTAG00000047722	Uncharacterized protein;LOC617284;ortholog	SUBFAMILY NOT NAMED (PTHR23268:SF18)	receptor activity	immune system process;cellular defense response		immunoglobulin receptor superfamily;immunoglobulin receptor superfamily
ENSBTAG00000046423	Uncharacterized protein (Fragment);LOC618007;ortholog	SUBFAMILY NOT NAMED (PTHR26451:SF268)
ENSBTAG00000045514	Uncharacterized protein;Bt.91557;ortholog	PROTEIN GM11143 (PTHR23267:SF114)	antigen binding	B cell mediated immunity;hemopoiesis;response to stimulus	immunoglobulin complex	immunoglobulin
ENSBTAG00000021523	Signal transducer and activator of transcription 3;STAT3;ortholog	SIGNAL TRANSDUCER AND ACTIVATOR OF TRANSCRIPTION 3 (PTHR11801:SF2)	sequence-specific DNA binding transcription factor activity;sequence-specific DNA binding transcription factor activity	immune response;apoptotic process;transcription from RNA polymerase II promoter;cell communication;mesoderm development;apoptotic process;hemopoiesis;cellular defense response;regulation of transcription from RNA polymerase II promoter;negative regulation of apoptotic process		transcription factor;nucleic acid binding
ENSBTAG00000039807	Uncharacterized protein (Fragment);LOC785752;ortholog	SUBFAMILY NOT NAMED (PTHR23267:SF126)	antigen binding	B cell mediated immunity;hemopoiesis;response to stimulus	immunoglobulin complex	immunoglobulin
ENSBTAG00000023788	Uncharacterized protein;unassigned;ortholog	EXONUCLEASE MUT-7 HOMOLOG-RELATED (PTHR13620:SF4)	nuclease activity;nucleic acid binding	DNA replication;DNA repair;cell cycle		nuclease
ENSBTAG00000004508	Dopamine beta-hydroxylase;DBH;ortholog	DOPAMINE BETA-HYDROXYLASE (PTHR10157:SF4)
ENSBTAG00000021656	Uncharacterized protein;SPECC1L;ortholog	CYTOSPIN-A (PTHR23167:SF18)
ENSBTAG00000035008	Uncharacterized protein;LOC784539;ortholog	SUBFAMILY NOT NAMED (PTHR26450:SF5)
ENSBTAG00000026531	Uncharacterized protein (Fragment);WC-7;ortholog	SUBFAMILY NOT NAMED (PTHR19331:SF251)	oxidoreductase activity;serine-type peptidase activity;receptor activity	macrophage activation;apoptotic process;proteolysis;cell communication;cell-cell adhesion;apoptotic process;cellular defense response;extracellular transport;intracellular protein transport;phagocytosis;negative regulation of apoptotic process		receptor;serine protease;oxidase;serine protease
ENSBTAG00000040480	Uncharacterized protein;OR52N5;ortholog	OLFACTORY RECEPTOR 52N5 (PTHR26450:SF18)
ENSBTAG00000025621	Uncharacterized protein (Fragment);unassigned;ortholog	SUBFAMILY NOT NAMED (PTHR24012:SF247)	catalytic activity;structural constituent of ribosome;poly(A) RNA binding	DNA replication;RNA splicing, via transesterification reactions;mRNA splicing, via spliceosome;mRNA polyadenylation;RNA splicing, via transesterification reactions;rRNA metabolic process;protein metabolic process;cell cycle;neurological system process;ectoderm development;nervous system development	ribonucleoprotein complex	mRNA polyadenylation factor;mRNA splicing factor;ribonucleoprotein;ribosomal protein
ENSBTAG00000046598	Uncharacterized protein;LOC619113;ortholog	INTERFERON OMEGA-1 (PTHR11691:SF32)	cytokine receptor binding;cytokine receptor binding	response to interferon-gamma;cell communication;response to stimulus		interferon superfamily
ENSBTAG00000047829	Uncharacterized protein;LOC616306;ortholog	OLFACTORY RECEPTOR 12D2 (PTHR26451:SF52)
ENSBTAG00000039005	Uncharacterized protein;LOC787719;ortholog	OLFACTORY RECEPTOR 2A2 (PTHR26451:SF294)
ENSBTAG00000006751	Poly(A) RNA polymerase GLD2;PAPD4;ortholog	POLY(A) RNA POLYMERASE GLD2 (PTHR12271:SF40)	nucleotidyltransferase activity	metabolic process;mitosis		nucleotidyltransferase
ENSBTAG00000024632	Uncharacterized protein (Fragment);LRP1B;ortholog
ENSBTAG00000040361	Beta-1,3-N-acetylglucosaminyltransferase lunatic fringe;LFNG;ortholog	BETA-1,3-N-ACETYLGLUCOSAMINYLTRANSFERASE LUNATIC FRINGE (PTHR10811:SF7)	transferase activity, transferring glycosyl groups;receptor binding	metabolic process;cellular process		glycosyltransferase;signaling molecule
ENSBTAG00000046792	Uncharacterized protein (Fragment);LOC529574;ortholog	OLFACTORY RECEPTOR 1413 (PTHR26452:SF22)
ENSBTAG00000010350	Uncharacterized protein;USP53;ortholog	INACTIVE UBIQUITIN CARBOXYL-TERMINAL HYDROLASE 53 (PTHR22975:SF6)	ubiquitin-protein ligase activity	proteolysis		ubiquitin-protein ligase
ENSBTAG00000009677	Uncharacterized protein (Fragment);PARP10;ortholog	POLY [ADP-RIBOSE] POLYMERASE 10 (PTHR14453:SF55)	nucleic acid binding	nucleobase-containing compound metabolic process		nucleic acid binding
ENSBTAG00000047085	Uncharacterized protein;PRAME;ortholog	MELANOMA ANTIGEN PREFERENTIALLY EXPRESSED IN TUMORS (PTHR14224:SF4)
ENSBTAG00000047167	Uncharacterized protein;unassigned;ortholog	CATENIN ALPHA-2 (PTHR18914:SF23)	structural constituent of cytoskeleton;actin binding	cell communication;cell adhesion;cellular component morphogenesis;cellular component organization	intracellular	non-motor actin binding protein;cell adhesion molecule
ENSBTAG00000013064	Uncharacterized protein;RGS18;ortholog	REGULATOR OF G-PROTEIN SIGNALING 18 (PTHR10845:SF153)	GTPase activity;pyrophosphatase activity;enzyme activator activity	phosphate-containing compound metabolic process;nitrogen compound metabolic process;catabolic process;nucleobase-containing compound metabolic process;cellular process;regulation of nucleobase-containing compound metabolic process;regulation of phosphate metabolic process;regulation of catalytic activity	membrane;intracellular	G-protein modulator
ENSBTAG00000000431	Uncharacterized protein;Bt.4350;ortholog	SUBFAMILY NOT NAMED (PTHR23266:SF89)
ENSBTAG00000012374	Uncharacterized protein (Fragment);C3H2orf54;ortholog	SUBFAMILY NOT NAMED (PTHR10656:SF7)
ENSBTAG00000009438	Uncharacterized protein;LOC100141166;ortholog	EPHRIN TYPE-A RECEPTOR 5 (PTHR24416:SF17)		nervous system development
ENSBTAG00000004676	Transmembrane protein 184A;TMEM184A;ortholog	TRANSMEMBRANE PROTEIN 184A (PTHR23423:SF20)	transmembrane transporter activity	transport		transporter
ENSBTAG00000047589	Uncharacterized protein;unassigned;ortholog	SUBFAMILY NOT NAMED (PTHR26451:SF25)
ENSBTAG00000012703	GLO1 protein;GLO1;ortholog	LACTOYLGLUTATHIONE LYASE (PTHR10374:SF2)
ENSBTAG00000039038	Uncharacterized protein (Fragment);unassigned;ortholog	PROTEIN TRAV9N-1 (PTHR19367:SF5)		immune system process		defense/immunity protein
[truncated: 361 more rows]

## Sheet: Table S7
Table S7: The corresponding MGI gene to Bovine Ensembl gene in CNVRs
CNVR_ID	Bovine Ensembl gene	Mouse Ensembl Gene	MGI Accession ID	gene symbol	Feature Name
[truncated: 717 more rows]

## Sheet: Table S8
Table S8: Detailed phenotypic description of mouse orthologous gene for Bovine Ensembl genes in CNVRs
[truncated: 3,375 more rows]

[truncated: 4 more sheets: Table S9, Table S10, Table S11, Table S12]
